# Supplementary material for: Associations between plasma protein, IgG and IgA N-glycosylation and metabolic health markers in pregnancy and gestational diabetes
Source: PLoS One. 2023 Apr 20;18(4):e0284838. doi: 10.1371/journal.pone.0284838 (PMC10118201; doi:10.1371/journal.pone.0284838)
Supplement: S1 Table — (XLSX) [file pone.0284838.s001.xlsx]

## Sheet: S1 Table
S1 Table. Detailed description of glycan structures corresponding to every individual plasma protein, IgG and IgA glycan peak (GP). Structure abbreviations – all N-glycans have two core GlcNAcs; F at the start of the abbreviation indicates a core-fucose α1,6-linked to the inner GlcNAc; Mx, number (x) of mannose on core GlcNAcs; Ax, number of antenna (GlcNAc) on trimannosyl core; A2, biantennary w…
Origin	Glycan peak	Glycan structure		Description
plasma	GP1	FA2		core fucosylated, biantennary
plasma	GP2	FA2B;	major structure	core fucosylated, biantennary with bisecting GlcNAc;
		M5	low abundancy	high mannose
plasma	GP3	A2BG1		monogalactosylated, biantennary with bisecting GlcNAc
plasma	GP4	FA2[6]G1		core fucosylated and monogalactosylated, biantennary
plasma	GP5	FA2[3]G1		core fucosylated and monogalactosylated, biantennary
plasma	GP6	FA2[6]BG1		core fucosylated and monogalactosylated, biantennary with bisecting GlcNAc
plasma	GP7	M6;	major structure	high mannose;
		FA2[3]BG1	low abundancy	core fucosylated and monogalactosylated, biantennary with bisecting GlcNAc
plasma	GP8	A2G2		digalactosylated, biantennary
plasma	GP9	A2BG2		digalactosylated, biantennary with bisecting GlcNAc
plasma	GP10	FA2G2		core fucosylated, digalactosylated, biantennary
plasma	GP11	FA2BG2		core fucosylated, digalactosylated, biantennary with bisecting GlcNAc
plasma	GP12	M7;	major structure	high mannose;
		A2G2S1;	major structure	digalactosylated, monosialylated, biantennary;
		A1M4G1S1;	low abundancy	tetramannosylated, monogalactosylated, monosialylated, monoantennary;
		A2BG1S1	low abundancy	monogalactosylated, monosialylated, biantennary with bisecting GlcNAc
plasma	GP13	FA2G1S1;	major structure	core fucosylated, monogalactosylated and monosialylated biantennary;
		FA2BG1S1	low abundancy	core fucosylated, monogalactosylated and monosialylated biantennary with bisecting GlcNAc
plasma	GP14	A2G2S1		digalactosylated and monosialylated biantennary
plasma	GP15	A2BG2S1		digalactosylated and monosialylated biantennary with bisecting GlcNAc
plasma	GP16	FA2G2S1		core fucosylated, digalactosylated and monosialylated biantennary
plasma	GP17	FA2BG2S1		core fucosylated, digalactosylated and monosialylated biantennary with bisecting GlcNAc
plasma	GP18	A2G2S2;	major structure	digalactosylated and disialylated biantennary;
		FA2G2S2	low abundancy	core fucosylated, digalactosylated and disialylated biantennary
plasma	GP19	M9		high mannose
plasma	GP20	A2G2S2		digalactosylated and disialylated biantennary
plasma	GP21	A2G2S2;	major structure	digalactosylated and disialylated biantennary;
		A3G3S1;	low abundancy	trigalactosylated and monosialylated triantennary;
		FA2G2S2;	low abundancy	core fucosylated, digalactosylated and disialylated biantennary;
		A2BG2S2;	low abundancy	digalactosylated and disialylated biantennary with bisecting GlcNAc;
		A3F1G3S1	low abundancy	antennary fucosylated, trigalactosylated and monosialylated triantennary
plasma	GP22	FA2G2S2		core fucosylated, digalactosylated and disialylated biantennary
plasma	GP23	FA2BG2S2		core fucosylated, digalactosylated and disialylated biantennary with bisecting GlcNAc
plasma	GP24	A3G3S2;	major structure	trigalactosylated and disialylated triantennary;
		A3F1G3S1	low abundancy	antennary fucosylated, trigalactosylated and monosialylated triantennary
plasma	GP25	A3G3S2;	major structure	trigalactosylated and disialylated triantennary;
		FA2F1G2S2;	low abundancy	core fucosylated, antennary fucosylated, digalactosylated and disialylated biantennary;
		A3F1G3S2	low abundancy	antennary fucosylated, trigalactosylated and disialylated triantennary
plasma	GP26	A3G3S2;	major structure	trigalactosylated and disialylated triantennary;
		FA3G3S2	low abundancy	core fucosylated, trigalactosylated and disialylated triantennary
plasma	GP27	A3F1G3S2;	major structure	antennary fucosylated, trigalactosylated and disialylated triantennary;
		A3G3S3	low abundancy	trigalactosylated and trisialylated triantennary
plasma	GP28	A3G3S3;	major structure	trigalactosylated and trisialylated triantennary;
		A3F1G3S2	low abundancy	antennary fucosylated, trigalactosylated and disialylated triantennary
plasma	GP29	A3G3S3;	major structure	trigalactosylated and trisialylated triantennary;
		A3F1G3S2	low abundancy	antennary fucosylated, trigalactosylated and disialylated triantennary
plasma	GP30	A3G3S3;	major structure	trigalactosylated and trisialylated triantennary;
		A3F1G3S3	low abundancy	antennary fucosylated, trigalactosylated and trisialylated triantennary
plasma	GP31	FA3G3S3;	major structure	core fucosylated, trigalactosylated and trisialylated triantennary;
		A3G3S3	low abundancy	trigalactosylated and trisialylated triantennary
plasma	GP32	A3G3S3		trigalactosylated and trisialylated triantennary
plasma	GP33	A3F1G3S3		antennary fucosylated, trigalactosylated and trisialylated triantennary
plasma	GP34	FA3G3S3;	major structure	core fucosylated, trigalactosylated and trisialylated triantennary;
		A4G4S3	low abundancy	tetragalactosylated and trisialylated tetraantennary
plasma	GP35	FA3F1G3S3;	major structure	core fucosylated, antennary fucosylated, trigalactosylated and trisialylated triantennary;
		A4F1G4S3	low abundancy	antennary fucosylated, tetragalactosylated and trisialylated tetraantennary
plasma	GP36	A4G4S3;	major structure	tetragalactosylated and trisialylated tetraantennary;
		A4F1G4S3	low abundancy	antennary fucosylated, tetragalactosylated and trisialylated tetraantennary
plasma	GP37	A4G4S4;	major structure	tetragalactosylated and tetrasialylated tetraantennary;
		A4F1G4S3	low abundancy	antennary fucosylated, tetragalactosylated and trisialylated tetraantennary
plasma	GP38	A4G4S4;	major structure	tetragalactosylated and tetrasialylated tetraantennary;
		A4F1G4S4;	low abundancy	antennary fucosylated, tetragalactosylated and tetrasialylated tetraantennary;
		A4F1G4S3	low abundancy	antennary fucosylated, tetragalactosylated and trisialylated tetraantennary
plasma	GP39	A4F1G4S4;	major structure	antennary fucosylated, tetragalactosylated and tetrasialylated tetraantennary;
		A4F2G4S4	low abundancy	antennary difucosylated, tetragalactosylated and tetrasialylated tetraantennary;
Origin	Glycan peak	Glycan structure		Description
IgG	GP1	FA1		core fucosylated, monoantennary
IgG	GP2	A2		agalactosylated, biantennary
IgG	GP3	A2B		biantennary with bisecting GlcNAc
IgG	GP4	FA2		core fucosylated, biantennary
IgG	GP5	M5		high mannose
IgG	GP6	FA2B;	major structure	core fucosylated, biantennary with bisecting GlcNAc;
		A2[6]G1	low abundancy	monogalactosylated, biantennary
IgG	GP7	A2[3]G1		monogalactosylated, biantennary
IgG	GP8	A2BG1;	low abundancy	monogalactosylated, biantennary with bisecting GlcNAc;
		FA2[6]G1	major structure	core fucosylated and monogalactosylated, biantennary
IgG	GP9	FA2[3]G1		core fucosylated and monogalactosylated, biantennary
IgG	GP10	FA2[6]BG1		core fucosylated and monogalactosylated, biantennary with bisecting GlcNAc
IgG	GP11	FA2[3]BG1		core fucosylated and monogalactosylated, biantennary with bisecting GlcNAc
IgG	GP12	A2G2		digalactosylated, biantennary
IgG	GP13	A2BG2		digalactosylated, biantennary with bisecting GlcNAc
IgG	GP14	FA2G2		core fucosylated, digalactosylated, biantennary
IgG	GP15	A2G1S1;	low abundancy	monogalactosylated and monosialylated biantennary;
		FA1G1S1;	low abundancy	core fucosylated, monogalactosylated and monosialylated monoantennary;
		FA2BG2	major structure	core fucosylated, digalactosylated, biantennary with bisecting GlcNAc
IgG	GP16	A2BG1S1;	low abundancy	monogalactosylated and monosialylated biantennary with bisecting GlcNAc;
		FA2[6]G1S1;	low abundancy	core fucosylated, monogalactosylated and monosialylated biantennary;
		M4A1G1S1;	low abundancy	hybrid, monogalactosylated and monosialylated biantennary;
		FA2[6]BG1S1;	low abundancy	core fucosylated, monogalactosylated, monosialylated biantennary with bisecting GlcNAc;
		FA2[3]G1S1	major structure	core fucosylated, monogalactosylated and monosialylated biantennary
IgG	GP17	FA2[3]BG1S1;	low abundancy	core fucosylated, monogalactosylated, monosialylated biantennary with bisecting GlcNAc;
		A2G2S1	major structure	digalactosylated and monosialylated biantennary
IgG	GP18	A2BG2S1;	low abundancy	digalactosylated and monosialylated biantennary with bisecting GlcNAc;
		FA2G2S1	major structure	core fucosylated, digalactosylated and monosialylated biantennary
IgG	GP19	FA2BG2S1		core fucosylated, digalactosylated and monosialylated biantennary with bisecting GlcNAc
IgG	GP20	structure not determined
IgG	GP21	A2G2S2		digalactosylated and disialylated biantennary
IgG	GP22	A2BG2S2		digalactosylated and disialylated biantennary with bisecting GlcNAc
IgG	GP23	FA2G2S2		core fucosylated, digalactosylated and disialylated biantennary
IgG	GP24	FA2BG2S2		core fucosylated, digalactosylated and disialylated biantennary with bisecting GlcNAc
Origin	Glycan peak	Glycan structure		Description
IgA	GP1	A2B;	major structure	biantennary with bisecting GlcNAc;
		FA2	low abundancy	core fucosylated, biantennary
IgA	GP2	M5		high mannose
IgA	GP3	A2G1		monogalactosylated, biantennary
IgA	GP4	A2BG1;	major structure	monogalactosylated, biantennary with bisecting GlcNAc;
		FA2G1;	low abundancy	core fucosylated and monogalactosylated, biantennary;
		M5A1	low abundancy	hybrid
IgA	GP5	FA2G1		core fucosylated and monogalactosylated, biantennary
IgA	GP6	FA2BG1		core fucosylated and monogalactosylated, biantennary with bisecting GlcNAc
IgA	GP7	M6		high mannose
IgA	GP8	A2G2;	major structure	digalactosylated, biantennary;
		A1G1S1	low abundancy	monogalactosylated and monosialylated monoantennary;
IgA	GP9	A2BG2		digalactosylated, biantennary with bisecting GlcNAc
IgA	GP10	FA2G2;	major structure	core fucosylated, digalactosylated, biantennary;
		FA1G1S1;	low abundancy	core fucosylated, monogalactosylated and monosialylated monoantennary;
		M6A1;	low abundancy	hybrid;
		A2G1S1	low abundancy	monogalactosylated and monosialylated biantennary
IgA	GP11	FA2BG2		core fucosylated, digalactosylated, biantennary with bisecting GlcNAc
IgA	GP12	A2BG1S1;	major structure	monogalactosylated and monosialylated biantennary with bisecting GlcNAc;
		M4A1G1S1;	major structure	hybrid, monogalactosylated and monosialylated;
		FA2BG1S1	major structure	core fucosylated, monogalactosylated, monosialylated biantennary with bisecting GlcNAc
IgA	GP13	A2G2S1		digalactosylated and monosialylated biantennary
IgA	GP14	FA2G2S1		core fucosylated, digalactosylated and monosialylated biantennary
IgA	GP15	FA2BG2S1;	major structure	core fucosylated, digalactosylated and monosialylated biantennary with bisecting GlcNAc;
		M8	low abundancy	high mannose
IgA	GP16	FA2BG2S1		core fucosylated, digalactosylated and monosialylated biantennary with bisecting GlcNAc
IgA	GP17	A2G2S2		digalactosylated and disialylated biantennary
IgA	GP18	FA2G2S2;	major structure	core fucosylated, digalactosylated and disialylated biantennary;
		M9	low abundancy	high mannose
IgA	GP19	A2G2S2		digalactosylated and disialylated biantennary
IgA	GP20	A2BG2S2		digalactosylated and disialylated biantennary with bisecting GlcNAc
IgA	GP21	FA2G2S2		core fucosylated, digalactosylated and disialylated biantennary
IgA	GP22	FA2BG2S2		core fucosylated, digalactosylated and disialylated biantennary with bisecting GlcNAc
IgA	GP23	FA3BG3S1		core fucosylated, trigalactosylated and monosialylated triantennary with bisecting GlcNAc
IgA	GP24	FA3G3S2		core fucosylated, trigalactosylated and disialylated triantennary
IgA	GP25	FA3BG3S2		core fucosylated, trigalactosylated and disialylated triantennary with bisecting GlcNAc
IgA	GP26	FA3G3S2		core fucosylated, trigalactosylated and disialylated triantennary
IgA	GP27	A3G3S3		trigalactosylated and trisialylated triantennary
IgA	GP28	FA3G3S3;	major structure	core fucosylated, trigalactosylated and trisialylated triantennary;
		FA3BG3S3	low abundancy	core fucosylated, trigalactosylated and trisialylated triantennary with bisecting GlcNAc
IgA	GP29	A3G3S3;	major structure	trigalactosylated and trisialylated triantennary;
		A3F1G3S3	low abundancy	antennary fucosylated, trigalactosylated and trisialylated triantennary;
IgA	GP30	FA3G3S3;	major structure	core fucosylated, trigalactosylated and trisialylated triantennary;
		FA3F1G3S3	low abundancy	core and antennary fucosylated, trigalactosylated and trisialylated triantennary
