# Supplementary material for: Associations between plasma protein, IgG and IgA N-glycosylation and metabolic health markers in pregnancy and gestational diabetes
Source: PLoS One. 2023 Apr 20;18(4):e0284838. doi: 10.1371/journal.pone.0284838 (PMC10118201; doi:10.1371/journal.pone.0284838)
Supplement: S2 Table — (XLSX) [file pone.0284838.s002.xlsx]

## Sheet: S2 Table
S2 Table. Derived glycan traits calculated from initial glycan peaks.
Derived plasma glycan traits	Description	Formula	Example of a glycan structure
LB	Proportion of mono- and biantennary structures in the total plasma N-glycome	GP1+GP2/2+GP3+GP4+GP5+GP6+GP7+GP8+GP9+GP10+GP11+GP12+GP13+GP14+GP15+GP16+GP17+GP18+GP20+GP21+GP22+GP23
HB	Proportion of tri- and tetraantennary structures in the total plasma N-glycome	GP24+GP25+GP26+GP27+GP28+GP29+GP30+GP31+GP32+GP33+GP34+GP35+GP36+GP37+GP38+GP39
G0	Proportion of agalactosylated structures in the total plasma N-glycome	GP1+0.5 x GP2
G1	Proportion of monogalactosylated structures in the total plasma N-glycome	GP3+GP4+GP5+GP6+GP12+GP13
G2	Proportion of digalactosylated structures in the total plasma N-glycome	GP8+GP9+GP10+GP11+GP14+GP15+GP16+GP17+GP18+GP20+GP21+GP22+GP23
G3	Proportion of trigalactosylated structures in the total plasma N-glycome	GP24+GP25+GP26+GP27+GP28+GP29+GP30+GP31+GP32+GP35
G4	Proportion of tetragalactosylated structures in the total plasma N-glycome	GP33+GP34+GP36+GP37+GP38+GP39
S0	Proportion of asialylated structures in the total plasma N-glycome	GP1+GP2/2+GP3+GP4+GP5+GP6+GP8+GP9+GP10+GP11
S1	Proportion of monosialylated structures in the total plasma N-glycome	GP12+GP13+GP14+GP15+GP16+GP17
S2	Proportion of disialylated structures in the total plasma N-glycome	GP18+GP20+GP21+GP22+GP23+GP24+GP25+GP26
S3	Proportion of trisialylated structures in the total plasma N-glycome	GP27+GP28+GP29+GP30+GP31+GP32+GP33+GP34+GP35
S4	Proportion of tetrasialylated structures in the total plasma N-glycome	GP36+GP37+GP38+GP39
B	Proportion of structures containing bisecting GlcNAc in the total plasma N-glycome	GP2/2+GP3+GP6+GP9+GP11+GP12+GP15+GP17+GP21+GP23
HM	Proportion of high mannose structures in the total plasma N-glycome	GP2/2+GP7+GP19
CF	Proportion of structures containing core fucose in the total plasma N-glycome	GP1+GP2/2+GP4+GP5+GP6+GP10+GP11+GP13+GP16+GP17+GP22+GP23+GP29+GP31
AF	Proportion of structures containing antennary fucose in the total plasma N-glycome	GP32+GP35+GP39
Derived IgG glycan traits	Description	Formula	Example of a glycan structure
G0	Proportion of agalactosylated structures in the total IgG N-glycome	GP1+GP2+GP3+GP4+GP5+GP6
G1	Proportion of monogalactosylated structures in the total IgG N-glycome	GP7+GP8+GP9+GP10+GP11+GP16
G2	Proportion of digalactosylated structures in the total IgG N-glycome	GP12+GP13+GP14+GP15+GP17+GP18+GP19+GP21+GP22+GP23+GP24
S0	Proportion of asialylated structures in the total IgG N-glycome	GP1+GP2+GP3+GP4+GP5+GP6+GP7+GP8+GP9+GP10+GP11+GP12+GP13+GP14+GP15
S1	Proportion of monosialylated structures in the total IgG N-glycome	GP16+GP17+GP18+GP19
S2	Proportion of disialylated structures in the total IgG N-glycome	GP21+GP22+GP23+GP24
B	Proportion of structures containing bisecting GlcNAc in the total IgG N-glycome	GP3+GP6+GP10+GP11+GP13+GP15+GP19+GP22+GP24
HM	Proportion of high mannose structures in the total IgG N-glycome	GP5
CF	Proportion of structures containing core fucose in the total IgG N-glycome	GP1+GP4+GP6+GP8+GP9+GP10+GP11+GP14+GP15+GP16+GP18+GP19+GP23+GP24
Derived IgA glycan traits	Description	Formula	Example of a glycan structure
LB	Proportion of mono- and biantennary structures in the total IgA N-glycome	GP1+GP3+GP4+GP5+GP6+GP8+GP9+GP10+GP11+0.677xGP12+GP13+GP14+GP15+GP16+GP17+GP18+GP20+GP21+GP22
HB	Proportion of triantennary structures in the total IgA N-glycome	GP23+GP24+GP25+GP26+GP27+GP28+GP29+GP30
G0	Proportion of agalactosylated structures in the total IgA N-glycome	GP1
G1	Proportion of monogalactosylated structures in the total IgA N-glycome	GP3+GP4+GP5+GP6+0.333xGP12
G2	Proportion of digalactosylated structures in the total IgA N-glycome	GP8+GP9+GP10+GP11+GP13+GP14+GP15+GP16+GP17+GP18+GP19+GP20+GP21+GP22
G3	Proportion of trigalactosylated structures in the total IgA N-glycome	GP23+GP24+GP25+GP26+GP27+GP28+GP29+GP30
S1	Proportion of monosialylated structures in the total IgA N-glycome	GP12+GP13+GP14+GP15+GP16+GP23
S2	Proportion of disialylated structures in the total IgA N-glycome	GP17+GP18+GP19+GP20+GP21+GP22+GP24+GP25+GP26
S3	Proportion of trisialylated structures in the total IgA N-glycome	GP27+GP28+GP29+GP30
B	Proportion of structures containing bisecting GlcNAc in the total plasma N-glycome	GP1+GP3+GP6+GP9+GP11+0.667xGP12+GP15+GP16+GP20+GP22+GP23+0.5xGP25
HM	Proportion of high mannose structures in the total plasma N-glycome	GP2+GP7
CF	Proportion of structures containing core fucose in the total plasma N-glycome	GP5+GP6+GP10+GP11+0.33xGP12+GP14+GP15+GP16+GP18+GP21+GP22+GP23+GP24+GP25+GP26+GP28+GP30
