# Supplementary material for: Associations between plasma protein, IgG and IgA N-glycosylation and metabolic health markers in pregnancy and gestational diabetes
Source: PLoS One. 2023 Apr 20;18(4):e0284838. doi: 10.1371/journal.pone.0284838 (PMC10118201; doi:10.1371/journal.pone.0284838)
Supplement: S3 Table — (XLSX) [file pone.0284838.s003.xlsx]

## Sheet: S3 Table
S3 Table. Associations between plasma protein N-glycan traits and metabolic markers in pregnancy. Associations are expressed as β coefficients, resulting from regression analysis. Glycan data were adjusted for age, while false discovery rate was controlled using Benjamini-Hochberg method modified by Li and Ji (a=0.05).
Metabolic marker	Glycome	Glycan trait	Effect (β)	Standard error	p-value	Adjusted p-value
Glucose	Plasma	GP1	-0.0528379	0.108739	0.628263	0.815826
	Plasma	GP2	-0.258323	0.105472	0.0163461	0.0889639
	Plasma	GP3	-0.148439	0.102483	0.151135	0.391053
	Plasma	GP4	-0.0576422	0.108767	0.597504	0.802425
	Plasma	GP5	-0.0591269	0.108949	0.588739	0.800043
	Plasma	GP6	-0.24984	0.10537	0.0199712	0.10174
	Plasma	GP7	-0.334281	0.102642	0.00161357	0.0150203
	Plasma	GP8	0.0622512	0.108392	0.567252	0.785854
	Plasma	GP9	-0.212185	0.103344	0.0430915	0.176148
	Plasma	GP10	-0.114852	0.108128	0.291129	0.55467
	Plasma	GP11	-0.26201	0.104253	0.0138278	0.0789954
	Plasma	GP12	-0.121344	0.107875	0.26378	0.527963
	Plasma	GP13	-0.200604	0.106091	0.0620105	0.22429
	Plasma	GP14	0.232152	0.105505	0.0304606	0.139398
	Plasma	GP15	-0.143802	0.106136	0.179004	0.424812
	Plasma	GP16	-0.216189	0.102517	0.03787	0.161193
	Plasma	GP17	-0.236487	0.105429	0.0274618	0.130882
	Plasma	GP18	-0.225819	0.106431	0.0367372	0.157726
	Plasma	GP19	0.00080959	0.107188	0.993991	0.994952
	Plasma	GP20	0.35735	0.10075	0.000633789	0.00887357
	Plasma	GP21	-0.0711326	0.108023	0.511981	0.75351
	Plasma	GP22	0.0379597	0.108726	0.727843	0.85937
	Plasma	GP23	-0.114229	0.108136	0.293766	0.555746
	Plasma	GP24	-0.0744419	0.105636	0.4829	0.731699
	Plasma	GP25	-0.106647	0.103872	0.307433	0.56623
	Plasma	GP26	0.0894695	0.104387	0.393775	0.65305
	Plasma	GP27	0.0133243	0.109074	0.903058	0.952757
	Plasma	GP28	-0.201235	0.10468	0.0578685	0.214629
	Plasma	GP29	-0.0483039	0.105781	0.649082	0.825472
	Plasma	GP30	0.0202143	0.107021	0.85063	0.929064
	Plasma	GP31	-0.066781	0.103988	0.522452	0.75764
	Plasma	GP32	0.238864	0.10568	0.0263304	0.12607
	Plasma	GP33	0.0292671	0.109113	0.789166	0.896558
	Plasma	GP34	-0.0470332	0.1019	0.645559	0.824827
	Plasma	GP35	0.0230222	0.107814	0.831415	0.917377
	Plasma	GP36	0.0701405	0.10336	0.499212	0.743358
	Plasma	GP37	-0.109059	0.105095	0.302308	0.56219
	Plasma	GP38	0.112262	0.103415	0.280713	0.539044
	Plasma	GP39	-0.00358734	0.107256	0.973396	0.987842
	Plasma	HM	-0.209169	0.106465	0.0526811	0.201085
	Plasma	LB	0.0303359	0.104333	0.771935	0.890667
	Plasma	HB	-0.0187843	0.104797	0.858167	0.931014
	Plasma	CF	-0.176492	0.106831	0.102167	0.315518
	Plasma	B	-0.261933	0.105317	0.0148102	0.0832299
	Plasma	G0	-0.0927853	0.108633	0.395414	0.653884
	Plasma	G1	-0.12145	0.108291	0.265193	0.528296
	Plasma	G2	0.118158	0.101132	0.245891	0.513955
	Plasma	G3	-0.0182692	0.105647	0.863116	0.931414
	Plasma	G4	-0.020269	0.103638	0.845405	0.925902
	Plasma	S1	-0.0947152	0.103507	0.362717	0.622456
	Plasma	S2	0.259417	0.105347	0.0157918	0.08686
	Plasma	S3	-0.00223702	0.105644	0.983155	0.988338
	Plasma	S4	-0.0166665	0.104321	0.873444	0.93358
	Plasma	AF	0.0100671	0.109203	0.926764	0.964013
HbA1c (%)	Plasma	GP1	0.0282332	0.12379	0.820274	0.909931
	Plasma	GP2	-0.103656	0.122577	0.400718	0.656155
	Plasma	GP3	-0.0695078	0.115671	0.549899	0.778978
	Plasma	GP4	-0.0212998	0.123823	0.863934	0.931414
	Plasma	GP5	0.00932614	0.122834	0.939702	0.972236
	Plasma	GP6	-0.122462	0.122792	0.322148	0.582812
	Plasma	GP7	-0.00405492	0.123772	0.973961	0.987842
	Plasma	GP8	0.0712247	0.122916	0.564196	0.785854
	Plasma	GP9	-0.214796	0.118722	0.0748336	0.253821
	Plasma	GP10	-0.133315	0.12269	0.281053	0.539044
	Plasma	GP11	-0.0656622	0.123312	0.596124	0.802425
	Plasma	GP12	-0.0874378	0.123129	0.480049	0.729514
	Plasma	GP13	-0.286502	0.118452	0.0182571	0.0948751
	Plasma	GP14	0.117339	0.121301	0.336803	0.596809
	Plasma	GP15	0.0442409	0.119632	0.712675	0.852704
	Plasma	GP16	-0.108143	0.11927	0.367766	0.626991
	Plasma	GP17	0.0260463	0.123774	0.833957	0.918038
	Plasma	GP18	-0.324567	0.117505	0.00737827	0.0494235
	Plasma	GP19	-0.0843897	0.121534	0.489815	0.737856
	Plasma	GP20	0.132023	0.119227	0.272056	0.535258
	Plasma	GP21	0.0704034	0.122935	0.568744	0.785854
	Plasma	GP22	-0.0595758	0.123307	0.630541	0.816734
	Plasma	GP23	-0.0809259	0.123429	0.514263	0.754911
	Plasma	GP24	-0.0765513	0.120906	0.52876	0.763204
	Plasma	GP25	-0.0410557	0.118347	0.72973	0.85937
	Plasma	GP26	0.205045	0.118647	0.0884931	0.290291
	Plasma	GP27	0.197521	0.121565	0.108828	0.324473
	Plasma	GP28	-0.228778	0.118591	0.057888	0.214629
	Plasma	GP29	-0.179756	0.11884	0.135018	0.36762
	Plasma	GP30	-0.0445438	0.122707	0.717724	0.854109
	Plasma	GP31	-0.088132	0.118621	0.460059	0.711868
	Plasma	GP32	0.344421	0.116549	0.00429096	0.0312361
	Plasma	GP33	0.187001	0.121849	0.1295	0.360174
	Plasma	GP34	-0.117716	0.115778	0.312883	0.572049
	Plasma	GP35	0.178459	0.120145	0.142068	0.378843
	Plasma	GP36	0.129915	0.116755	0.26975	0.533652
	Plasma	GP37	-0.256604	0.115868	0.0301401	0.139398
	Plasma	GP38	0.0491139	0.116438	0.674499	0.832031
	Plasma	GP39	0.107548	0.119558	0.371538	0.631343
	Plasma	HM	-0.0530235	0.123197	0.668268	0.829733
	Plasma	LB	-0.0596024	0.119771	0.620345	0.810907
	Plasma	HB	0.0724296	0.120038	0.548259	0.778327
	Plasma	CF	-0.116522	0.12315	0.347407	0.607284
	Plasma	B	-0.0799205	0.123568	0.519955	0.757311
	Plasma	G0	0.00367791	0.123749	0.976377	0.987842
	Plasma	G1	-0.0816409	0.123358	0.510321	0.75351
	Plasma	G2	-0.0516715	0.110897	0.642745	0.823428
	Plasma	G3	0.0912005	0.121218	0.454428	0.708252
	Plasma	G4	-0.025187	0.114559	0.826639	0.915029
	Plasma	S1	-0.0914024	0.118756	0.444165	0.700413
	Plasma	S2	-0.00251508	0.121637	0.983564	0.988338
	Plasma	S3	0.0925119	0.120871	0.446694	0.701699
	Plasma	S4	-0.055057	0.114763	0.632948	0.817806
	Plasma	AF	0.184848	0.121835	0.133851	0.367426
Insulin	Plasma	GP1	-0.354831	0.100669	0.000681947	0.00891268
	Plasma	GP2	-0.520043	0.0921754	2.11095e-07	4.37079e-05
	Plasma	GP3	-0.383132	0.0939031	0.00010032	0.00294965
	Plasma	GP4	-0.328674	0.101755	0.00175395	0.0156384
	Plasma	GP5	-0.316239	0.102412	0.00271356	0.0210881
	Plasma	GP6	-0.501579	0.0929821	5.96775e-07	6.19064e-05
	Plasma	GP7	-0.2363	0.104536	0.0263168	0.12607
	Plasma	GP8	-0.139757	0.106347	0.192288	0.44412
	Plasma	GP9	-0.163091	0.103199	0.117697	0.34205
	Plasma	GP10	-0.357985	0.100484	0.000601655	0.00883569
	Plasma	GP11	-0.507024	0.0917793	3.46575e-07	4.68337e-05
	Plasma	GP12	0.0643285	0.107251	0.550223	0.778978
	Plasma	GP13	-0.336121	0.100768	0.00125811	0.0123495
	Plasma	GP14	0.139228	0.106191	0.193311	0.445489
	Plasma	GP15	-0.323609	0.100184	0.00175347	0.0156384
	Plasma	GP16	-0.252981	0.100341	0.0135392	0.0784621
	Plasma	GP17	-0.390016	0.0986943	0.000158563	0.00384608
	Plasma	GP18	-0.217443	0.105409	0.0421433	0.172981
	Plasma	GP19	0.320748	0.100213	0.00192147	0.0166861
	Plasma	GP20	0.341697	0.100121	0.00098225	0.0106801
	Plasma	GP21	0.0101846	0.107104	0.924464	0.962588
	Plasma	GP22	0.26984	0.103602	0.0108366	0.0659081
	Plasma	GP23	-0.23002	0.104746	0.0307857	0.139897
	Plasma	GP24	0.0623134	0.104565	0.552786	0.779835
	Plasma	GP25	-0.0570173	0.103179	0.581968	0.796638
	Plasma	GP26	0.371526	0.095631	0.000200509	0.00442554
	Plasma	GP27	0.18181	0.106092	0.090187	0.291193
	Plasma	GP28	-0.0556	0.105564	0.599763	0.802425
	Plasma	GP29	0.0830699	0.104366	0.428253	0.687113
	Plasma	GP30	0.207966	0.103468	0.04757	0.188527
	Plasma	GP31	0.295993	0.09803	0.00333324	0.0250519
	Plasma	GP32	0.441989	0.0964483	1.5435e-05	0.000877542
	Plasma	GP33	0.210653	0.105546	0.0491154	0.190281
	Plasma	GP34	0.265208	0.096771	0.00745778	0.0494235
	Plasma	GP35	0.313699	0.101155	0.00260683	0.0207254
	Plasma	GP36	0.209328	0.0999853	0.0392411	0.164326
	Plasma	GP37	-0.0686598	0.10433	0.512229	0.75351
	Plasma	GP38	0.246019	0.0995046	0.0153885	0.085551
	Plasma	GP39	0.155516	0.104747	0.141286	0.37773
	Plasma	HM	0.0211222	0.107612	0.844853	0.925902
	Plasma	LB	-0.335191	0.0967075	0.000826588	0.00959207
	Plasma	HB	0.339639	0.0969833	0.000734752	0.00924102
	Plasma	CF	-0.391387	0.0986777	0.000150604	0.00378338
	Plasma	B	-0.475368	0.0948829	2.8743e-06	0.000226617
	Plasma	G0	-0.423424	0.0977612	3.99734e-05	0.0015209
	Plasma	G1	-0.432149	0.0973023	2.64473e-05	0.00117969
	Plasma	G2	-0.0718599	0.100516	0.476603	0.727481
	Plasma	G3	0.347299	0.0975677	0.000607775	0.00883569
	Plasma	G4	0.123134	0.101663	0.229137	0.497066
	Plasma	S1	-0.261809	0.0989204	0.00966627	0.0605697
	Plasma	S2	0.430425	0.0973006	2.82678e-05	0.00120881
	Plasma	S3	0.360886	0.0969701	0.000352492	0.00637851
	Plasma	S4	0.105546	0.102565	0.306335	0.566076
	Plasma	AF	0.209551	0.105622	0.0504493	0.19472
HOMA2-%B	Plasma	GP1	-0.365632	0.100441	0.000464267	0.00746275
	Plasma	GP2	-0.444768	0.0968797	1.49516e-05	0.000877542
	Plasma	GP3	-0.351731	0.0955336	0.000403616	0.00671659
	Plasma	GP4	-0.343202	0.101417	0.00107754	0.0111816
	Plasma	GP5	-0.318325	0.102556	0.00258507	0.0207114
	Plasma	GP6	-0.454305	0.0959985	8.6396e-06	0.000629482
	Plasma	GP7	-0.0817327	0.107443	0.448911	0.703893
	Plasma	GP8	-0.197217	0.105494	0.0649629	0.233339
	Plasma	GP9	-0.0787154	0.104544	0.453543	0.708252
	Plasma	GP10	-0.340618	0.101403	0.00116749	0.0118249
	Plasma	GP11	-0.434481	0.0962372	2.00197e-05	0.00107895
	Plasma	GP12	0.131593	0.106743	0.22101	0.487089
	Plasma	GP13	-0.277531	0.103036	0.00849911	0.0552632
	Plasma	GP14	0.00565208	0.107452	0.958172	0.982857
	Plasma	GP15	-0.286523	0.101703	0.00600719	0.042191
	Plasma	GP16	-0.176379	0.102432	0.0886813	0.290291
	Plasma	GP17	-0.309787	0.102165	0.00320836	0.0243841
	Plasma	GP18	-0.116882	0.107457	0.27976	0.539044
	Plasma	GP19	0.340404	0.0996734	0.000974795	0.0106801
	Plasma	GP20	0.201427	0.104661	0.05759	0.214629
	Plasma	GP21	0.00805982	0.107312	0.940304	0.972236
	Plasma	GP22	0.279052	0.103534	0.00845845	0.0552632
	Plasma	GP23	-0.193535	0.105812	0.0708577	0.245155
	Plasma	GP24	0.108541	0.104328	0.301075	0.561366
	Plasma	GP25	-0.0288683	0.103514	0.781005	0.896148
	Plasma	GP26	0.367012	0.0960494	0.000250475	0.0048732
	Plasma	GP27	0.17743	0.106389	0.0990057	0.311596
	Plasma	GP28	0.0573645	0.105757	0.588935	0.800043
	Plasma	GP29	0.0966621	0.104432	0.357246	0.618219
	Plasma	GP30	0.242455	0.102802	0.0206175	0.104008
	Plasma	GP31	0.369978	0.095278	0.000201816	0.00442554
	Plasma	GP32	0.377479	0.0998077	0.000286585	0.00532118
	Plasma	GP33	0.204422	0.105901	0.0568626	0.213117
	Plasma	GP34	0.33224	0.094542	0.000705972	0.00899944
	Plasma	GP35	0.328568	0.100823	0.00160289	0.0150203
	Plasma	GP36	0.174823	0.100954	0.0869097	0.287252
	Plasma	GP37	-0.0113457	0.104786	0.91403	0.955568
	Plasma	GP38	0.211983	0.100615	0.0380409	0.161257
	Plasma	GP39	0.169723	0.104698	0.108664	0.324473
	Plasma	HM	0.128188	0.106954	0.233999	0.502823
	Plasma	LB	-0.396159	0.0942069	6.36765e-05	0.00204664
	Plasma	HB	0.398642	0.0945551	6.12104e-05	0.00203041
	Plasma	CF	-0.346295	0.100839	0.000916847	0.0102933
	Plasma	B	-0.392523	0.0994165	0.00016053	0.00384608
	Plasma	G0	-0.422285	0.0980475	4.37501e-05	0.00155061
	Plasma	G1	-0.428872	0.0977006	3.21253e-05	0.00126893
	Plasma	G2	-0.144535	0.0997991	0.15118	0.391053
	Plasma	G3	0.407787	0.0950287	4.63802e-05	0.00158941
	Plasma	G4	0.145827	0.101513	0.154477	0.39175
	Plasma	S1	-0.270904	0.0988417	0.00745345	0.0494235
	Plasma	S2	0.356036	0.100958	0.000677784	0.00891268
	Plasma	S3	0.420783	0.0943444	2.46349e-05	0.00114866
	Plasma	S4	0.130998	0.102423	0.204343	0.461662
	Plasma	AF	0.212664	0.105763	0.0474828	0.188527
HOMA2-IR	Plasma	GP1	-0.354308	0.100688	0.000695215	0.0089728
	Plasma	GP2	-0.519382	0.092216	2.19896e-07	4.37079e-05
	Plasma	GP3	-0.378951	0.0940978	0.000121269	0.00328564
	Plasma	GP4	-0.32358	0.101943	0.00208552	0.0176662
	Plasma	GP5	-0.315997	0.102418	0.0027345	0.0210925
	Plasma	GP6	-0.495534	0.0933556	8.5345e-07	7.88264e-05
	Plasma	GP7	-0.25276	0.104084	0.0172487	0.0919423
	Plasma	GP8	-0.127778	0.10652	0.2336	0.502823
	Plasma	GP9	-0.172895	0.103011	0.0968972	0.307499
	Plasma	GP10	-0.350566	0.100785	0.000793966	0.00932018
	Plasma	GP11	-0.505898	0.0918489	3.71344e-07	4.68337e-05
	Plasma	GP12	0.0528112	0.107322	0.623916	0.812219
	Plasma	GP13	-0.33887	0.100659	0.00113986	0.011659
	Plasma	GP14	0.150389	0.106011	0.159625	0.396254
	Plasma	GP15	-0.320577	0.100295	0.00194748	0.0167713
	Plasma	GP16	-0.258854	0.100164	0.0114447	0.0684013
	Plasma	GP17	-0.39322	0.0985439	0.000138312	0.00365184
	Plasma	GP18	-0.223482	0.10526	0.0366148	0.157726
	Plasma	GP19	0.313708	0.100469	0.00244353	0.0197301
	Plasma	GP20	0.35231	0.09969	0.00066128	0.00887357
	Plasma	GP21	0.00625137	0.107105	0.953592	0.979287
	Plasma	GP22	0.261422	0.103851	0.0136807	0.0785888
	Plasma	GP23	-0.228552	0.104781	0.0318956	0.144055
	Plasma	GP24	0.0532653	0.104621	0.611966	0.810907
	Plasma	GP25	-0.0600014	0.103157	0.562324	0.785604
	Plasma	GP26	0.36496	0.0959221	0.000265018	0.00506102
	Plasma	GP27	0.185679	0.106012	0.0834272	0.277514
	Plasma	GP28	-0.0659542	0.105493	0.533495	0.767628
	Plasma	GP29	0.0821782	0.104372	0.433235	0.690824
	Plasma	GP30	0.200745	0.103631	0.0560153	0.212247
	Plasma	GP31	0.282467	0.0984906	0.00519554	0.0370397
	Plasma	GP32	0.445084	0.09628	1.32238e-05	0.000844597
	Plasma	GP33	0.213903	0.105467	0.04564	0.184408
	Plasma	GP34	0.253121	0.0971444	0.010806	0.0659081
	Plasma	GP35	0.311785	0.101222	0.00277738	0.0212647
	Plasma	GP36	0.20755	0.100026	0.0409786	0.170225
	Plasma	GP37	-0.0755194	0.104272	0.470877	0.725299
	Plasma	GP38	0.241965	0.0996178	0.0172254	0.0919423
	Plasma	GP39	0.151819	0.104808	0.151101	0.391053
	Plasma	HM	0.00447122	0.107633	0.966961	0.987435
	Plasma	LB	-0.325121	0.0971041	0.0012087	0.0121236
	Plasma	HB	0.330565	0.0973449	0.00103763	0.011165
	Plasma	CF	-0.391934	0.09865	0.000147091	0.00378338
	Plasma	B	-0.475249	0.0948872	2.8914e-06	0.000226617
	Plasma	G0	-0.422345	0.0978129	4.20058e-05	0.00154157
	Plasma	G1	-0.428179	0.0975035	3.19129e-05	0.00126893
	Plasma	G2	-0.0617042	0.100593	0.541227	0.774718
	Plasma	G3	0.338434	0.0979268	0.000854037	0.00980074
	Plasma	G4	0.116981	0.101745	0.253433	0.519827
	Plasma	S1	-0.259326	0.0989941	0.0104046	0.0640332
	Plasma	S2	0.43329	0.0971501	2.46421e-05	0.00114866
	Plasma	S3	0.353357	0.0972896	0.000477291	0.00746275
	Plasma	S4	0.0995614	0.102632	0.334726	0.594146
	Plasma	AF	0.211298	0.10558	0.0485117	0.189529
Total cholesterol	Plasma	GP1	-0.325636	0.103575	0.00228793	0.0187665
	Plasma	GP2	-0.0624416	0.109359	0.569504	0.785856
	Plasma	GP3	-0.146158	0.102981	0.159435	0.396254
	Plasma	GP4	-0.370258	0.101877	0.000473566	0.00746275
	Plasma	GP5	-0.356984	0.102632	0.000794155	0.00932018
	Plasma	GP6	-0.299507	0.104353	0.0051631	0.0370397
	Plasma	GP7	0.186121	0.107405	0.0867002	0.287252
	Plasma	GP8	0.0198891	0.109054	0.855715	0.929328
	Plasma	GP9	0.151568	0.105046	0.152688	0.39175
	Plasma	GP10	-0.202686	0.107105	0.0618009	0.22429
	Plasma	GP11	-0.176591	0.106802	0.101888	0.315518
	Plasma	GP12	0.154955	0.107855	0.154433	0.39175
	Plasma	GP13	0.229621	0.105892	0.0328869	0.147887
	Plasma	GP14	-0.0129948	0.1089	0.905294	0.954144
	Plasma	GP15	-0.196841	0.105621	0.0657828	0.234242
	Plasma	GP16	-0.0558064	0.105423	0.597924	0.802425
	Plasma	GP17	-0.155175	0.107652	0.153091	0.39175
	Plasma	GP18	0.393886	0.1011	0.00019293	0.00441786
	Plasma	GP19	0.501612	0.0930822	6.10458e-07	6.19064e-05
	Plasma	GP20	-0.190277	0.106379	0.0771901	0.260815
	Plasma	GP21	-0.129309	0.107872	0.23393	0.502823
	Plasma	GP22	0.152939	0.108028	0.160463	0.396254
	Plasma	GP23	-0.292795	0.104653	0.00634913	0.0440503
	Plasma	GP24	0.332894	0.100167	0.00130779	0.0126281
	Plasma	GP25	0.0168863	0.104949	0.872549	0.93358
	Plasma	GP26	0.249705	0.10179	0.0161806	0.0885284
	Plasma	GP27	-0.1382	0.108543	0.206367	0.46421
	Plasma	GP28	0.433711	0.0966534	2.22199e-05	0.00113826
	Plasma	GP29	0.32967	0.100257	0.00146162	0.0139831
	Plasma	GP30	0.35552	0.100444	0.000649567	0.00887357
	Plasma	GP31	0.498904	0.0898136	3.0484e-07	4.68337e-05
	Plasma	GP32	-0.119853	0.108483	0.272323	0.535258
	Plasma	GP33	-0.114111	0.108944	0.297836	0.557334
	Plasma	GP34	0.43033	0.0913638	9.42661e-06	0.000641663
	Plasma	GP35	0.0995795	0.107782	0.358123	0.618704
	Plasma	GP36	0.00223014	0.10409	0.982956	0.988338
	Plasma	GP37	0.364332	0.0986807	0.000389798	0.00659262
	Plasma	GP38	0.147815	0.103355	0.156292	0.39442
	Plasma	GP39	-0.0960937	0.107227	0.372661	0.632213
	Plasma	HM	0.412774	0.0998316	8.23436e-05	0.00249188
	Plasma	LB	-0.373576	0.0967939	0.000219173	0.00447715
	Plasma	HB	0.35565	0.0980415	0.0004845	0.00746276
	Plasma	CF	-0.253982	0.105491	0.0181949	0.0948751
	Plasma	B	-0.219315	0.106932	0.0433137	0.176148
	Plasma	G0	-0.284657	0.105184	0.00820437	0.0540254
	Plasma	G1	-0.324557	0.103818	0.0024155	0.0196571
	Plasma	G2	-0.167707	0.100768	0.0996931	0.311596
	Plasma	G3	0.365674	0.0985312	0.000365164	0.00649429
	Plasma	G4	0.17073	0.102475	0.0993397	0.311596
	Plasma	S1	-0.0608479	0.104259	0.561001	0.785604
	Plasma	S2	0.109758	0.108834	0.316045	0.575796
	Plasma	S3	0.357164	0.0988708	0.000509662	0.00773524
	Plasma	S4	0.207199	0.102385	0.0461021	0.185551
	Plasma	AF	-0.0969995	0.109187	0.376816	0.636134
Triglycerides	Plasma	GP1	-0.394857	0.101627	0.000206243	0.00442879
	Plasma	GP2	-0.196726	0.10878	0.0741986	0.252495
	Plasma	GP3	-0.171638	0.103233	0.100206	0.312255
	Plasma	GP4	-0.365604	0.103269	0.000661811	0.00887357
	Plasma	GP5	-0.337494	0.104481	0.00178095	0.0156384
	Plasma	GP6	-0.272374	0.106369	0.0122809	0.0729777
	Plasma	GP7	0.117086	0.109856	0.289635	0.553367
	Plasma	GP8	-0.115296	0.10972	0.296427	0.556711
	Plasma	GP9	0.163004	0.105636	0.126665	0.358711
	Plasma	GP10	-0.166219	0.109405	0.132532	0.365658
	Plasma	GP11	-0.12355	0.109485	0.262416	0.527963
	Plasma	GP12	0.265773	0.106485	0.0145695	0.082765
	Plasma	GP13	-0.0305457	0.110217	0.782369	0.896148
	Plasma	GP14	-0.120722	0.109297	0.272595	0.535258
	Plasma	GP15	-0.0787932	0.108239	0.468713	0.723978
	Plasma	GP16	0.00648985	0.107995	0.952227	0.979287
	Plasma	GP17	-0.0999152	0.110087	0.366748	0.626879
	Plasma	GP18	0.109437	0.110339	0.324202	0.584108
	Plasma	GP19	0.388951	0.100639	0.000221469	0.00447715
	Plasma	GP20	-0.0361346	0.109423	0.742069	0.866834
	Plasma	GP21	0.0179361	0.110143	0.871042	0.933246
	Plasma	GP22	0.124109	0.109824	0.261742	0.527963
	Plasma	GP23	-0.176923	0.108903	0.108087	0.324473
	Plasma	GP24	0.245351	0.104508	0.0213005	0.105906
	Plasma	GP25	-0.075076	0.106269	0.481897	0.731249
	Plasma	GP26	0.271692	0.102993	0.00997745	0.0621434
	Plasma	GP27	-0.108006	0.110198	0.329918	0.590763
	Plasma	GP28	0.24508	0.105208	0.0222939	0.10979
	Plasma	GP29	0.251567	0.104008	0.0177888	0.0938548
	Plasma	GP30	0.319859	0.103409	0.00270754	0.0210881
	Plasma	GP31	0.393524	0.0973932	0.000119554	0.00328564
	Plasma	GP32	0.0876012	0.110379	0.429696	0.687297
	Plasma	GP33	-0.0871144	0.110515	0.432818	0.690824
	Plasma	GP34	0.345416	0.0972994	0.000641038	0.00887357
	Plasma	GP35	0.086836	0.109311	0.42926	0.687297
	Plasma	GP36	0.128564	0.105215	0.225239	0.491337
	Plasma	GP37	0.173196	0.105925	0.105866	0.324041
	Plasma	GP38	0.158536	0.105233	0.135776	0.368714
	Plasma	GP39	0.0380914	0.109313	0.728387	0.85937
	Plasma	HM	0.329987	0.104585	0.00224298	0.0185447
	Plasma	LB	-0.328985	0.100632	0.00157745	0.014953
	Plasma	HB	0.302665	0.10207	0.0039597	0.0294459
	Plasma	CF	-0.208997	0.108191	0.0568455	0.213117
	Plasma	B	-0.168336	0.109462	0.127935	0.358711
	Plasma	G0	-0.377106	0.102697	0.000427379	0.00699951
	Plasma	G1	-0.367146	0.103321	0.00063388	0.00887357
	Plasma	G2	-0.12858	0.103735	0.218695	0.484569
	Plasma	G3	0.310097	0.102597	0.00334462	0.0250519
	Plasma	G4	0.179404	0.104231	0.0889833	0.290291
	Plasma	S1	-0.0860863	0.106479	0.421154	0.679939
	Plasma	S2	0.145603	0.109589	0.187656	0.436341
	Plasma	S3	0.323957	0.10203	0.00211044	0.0177321
	Plasma	S4	0.179235	0.104881	0.0912454	0.293158
	Plasma	AF	-0.0573406	0.11086	0.606385	0.808719
