# Supplementary material for: Associations between plasma protein, IgG and IgA N-glycosylation and metabolic health markers in pregnancy and gestational diabetes
Source: PLoS One. 2023 Apr 20;18(4):e0284838. doi: 10.1371/journal.pone.0284838 (PMC10118201; doi:10.1371/journal.pone.0284838)
Supplement: S4 Table — (XLSX) [file pone.0284838.s004.xlsx]

## Sheet: S4 Table
S4 Table. Associations between IgG N-glycan traits and metabolic markers in pregnancy. Associations are expressed as β coefficients, resulting from regression analysis. Glycan data were adjusted for age, while false discovery rate was controlled using Benjamini-Hochberg method modified by Li and Ji (a=0.05).
Metabolic marker	Glycome	Glycan trait	Effect (β)	Standard error	p-value	Adjusted p-value
Glucose	IgG	GP1	-0.00509748	0.104117	0.961066	0.984774
	IgG	GP2	-0.0498408	0.103061	0.629897	0.816734
	IgG	GP3	0.119659	0.105207	0.258543	0.525611
	IgG	GP4	0.0487762	0.108649	0.654609	0.826201
	IgG	GP5	-0.0819701	0.106463	0.443446	0.700413
	IgG	GP6	-0.0956987	0.107513	0.375889	0.635607
	IgG	GP7	-0.039043	0.101397	0.70115	0.848919
	IgG	GP8	0.130228	0.108116	0.231694	0.501563
	IgG	GP9	0.087729	0.107892	0.418396	0.677319
	IgG	GP10	-0.116585	0.107112	0.279442	0.539044
	IgG	GP11	-0.161395	0.106885	0.134712	0.36762
	IgG	GP12	-0.11097	0.104692	0.292125	0.55467
	IgG	GP13	-0.138598	0.104038	0.186319	0.434209
	IgG	GP14	0.0753259	0.108887	0.490937	0.738472
	IgG	GP15	-0.131654	0.107765	0.225165	0.491337
	IgG	GP16	-0.0617448	0.107904	0.568664	0.785854
	IgG	GP17	-0.17059	0.107397	0.115863	0.338622
	IgG	GP18	-0.0733841	0.107063	0.494919	0.7425
	IgG	GP19	-0.225223	0.105543	0.0356945	0.156151
	IgG	GP20	-0.173086	0.107198	0.110051	0.326604
	IgG	GP21	0.0552398	0.108245	0.611135	0.810875
	IgG	GP22	-0.147588	0.106102	0.167815	0.406647
	IgG	GP23	0.0224656	0.10521	0.831418	0.917377
	IgG	GP24	-0.214111	0.106665	0.0478542	0.18893
	IgG	HM	-0.0819701	0.106463	0.443446	0.700413
	IgG	CF	0.118959	0.104959	0.260203	0.527949
	IgG	B	-0.175438	0.105401	0.0996565	0.311596
	IgG	G0	0.0365318	0.10907	0.738488	0.864602
	IgG	G1	0.109445	0.107396	0.311023	0.570921
	IgG	G2	-0.0678697	0.108704	0.534049	0.767628
	IgG	S0	0.115021	0.105348	0.27796	0.539044
	IgG	S1	-0.117916	0.107131	0.274112	0.537219
	IgG	S2	-0.0800119	0.107119	0.457133	0.711161
HbA1c (%)	IgG	GP1	-0.0145098	0.117903	0.902419	0.952757
	IgG	GP2	0.0766395	0.116424	0.512581	0.75351
	IgG	GP3	0.167166	0.118918	0.164357	0.401086
	IgG	GP4	0.130522	0.122914	0.292042	0.55467
	IgG	GP5	0.0725868	0.12177	0.553088	0.779835
	IgG	GP6	0.0526265	0.120418	0.663472	0.829733
	IgG	GP7	0.0933617	0.114273	0.41678	0.677101
	IgG	GP8	0.115975	0.122877	0.348599	0.608341
	IgG	GP9	0.189148	0.120062	0.119802	0.346223
	IgG	GP10	-0.110209	0.121378	0.367095	0.626879
	IgG	GP11	-0.000991204	0.121831	0.993532	0.994952
	IgG	GP12	0.0183869	0.120359	0.879034	0.935995
	IgG	GP13	-0.00185316	0.119242	0.987646	0.991477
	IgG	GP14	-0.0485039	0.122984	0.694526	0.844657
	IgG	GP15	-0.177709	0.121553	0.148351	0.38958
	IgG	GP16	-0.0809451	0.122602	0.511338	0.75351
	IgG	GP17	-0.0320206	0.123831	0.796738	0.897677
	IgG	GP18	-0.201786	0.118706	0.0937248	0.300193
	IgG	GP19	-0.0496873	0.122373	0.685995	0.838812
	IgG	GP20	-0.0551411	0.122605	0.654325	0.826201
	IgG	GP21	0.0753823	0.121398	0.536707	0.770378
	IgG	GP22	0.080974	0.121872	0.508671	0.75351
	IgG	GP23	-0.130437	0.116922	0.268526	0.532317
	IgG	GP24	-0.139658	0.12255	0.258449	0.525611
	IgG	HM	0.0725868	0.12177	0.553088	0.779835
	IgG	CF	-0.048663	0.120652	0.687969	0.838812
	IgG	B	-0.0743249	0.120111	0.538115	0.771331
	IgG	G0	0.120572	0.122909	0.330078	0.590763
	IgG	G1	0.179015	0.119415	0.138475	0.372687
	IgG	G2	-0.123067	0.121763	0.31574	0.575796
	IgG	S0	0.112687	0.120684	0.353746	0.614216
	IgG	S1	-0.193958	0.119835	0.110174	0.326604
	IgG	S2	-0.125797	0.119866	0.297671	0.557334
Insulin	IgG	GP1	-0.0173167	0.102962	0.866832	0.931628
	IgG	GP2	-0.116402	0.101296	0.253689	0.519827
	IgG	GP3	-0.123469	0.103985	0.23835	0.507494
	IgG	GP4	-0.191703	0.10558	0.0729	0.249512
	IgG	GP5	0.0431018	0.105557	0.684048	0.83782
	IgG	GP6	-0.319285	0.101124	0.00219595	0.0183021
	IgG	GP7	-0.102841	0.0997583	0.305476	0.565498
	IgG	GP8	-0.0537882	0.107674	0.618671	0.810907
	IgG	GP9	-0.0927511	0.106652	0.386906	0.645796
	IgG	GP10	-0.139628	0.105598	0.189586	0.439843
	IgG	GP11	-0.245001	0.103797	0.0205178	0.104008
	IgG	GP12	-0.0240233	0.104187	0.818189	0.909931
	IgG	GP13	-0.0532975	0.103796	0.60893	0.809961
	IgG	GP14	0.145831	0.106842	0.175838	0.419222
	IgG	GP15	-0.0213246	0.107481	0.843197	0.925442
	IgG	GP16	0.054015	0.106766	0.614207	0.810907
	IgG	GP17	0.110989	0.107101	0.302964	0.56219
	IgG	GP18	0.226822	0.103324	0.0308398	0.139897
	IgG	GP19	-0.0703414	0.106846	0.512077	0.75351
	IgG	GP20	0.163833	0.106159	0.126434	0.358711
	IgG	GP21	0.375292	0.0992913	0.000288921	0.00532118
	IgG	GP22	0.149259	0.104886	0.15834	0.396254
	IgG	GP23	0.245395	0.100665	0.0168387	0.0906909
	IgG	GP24	0.117409	0.107194	0.276446	0.538733
	IgG	HM	0.0431018	0.105557	0.684048	0.83782
	IgG	CF	-0.048412	0.104451	0.644184	0.824096
	IgG	B	-0.155634	0.104575	0.14034	0.376173
	IgG	G0	-0.223248	0.105227	0.0367508	0.157726
	IgG	G1	-0.123964	0.10602	0.245532	0.513955
	IgG	G2	0.21055	0.105338	0.0487871	0.189719
	IgG	S0	-0.0258481	0.104877	0.805912	0.898814
	IgG	S1	0.230422	0.103768	0.0290104	0.136379
	IgG	S2	0.270797	0.102199	0.00958632	0.0604345
HOMA2-%B	IgG	GP1	-0.0381913	0.103095	0.711958	0.852704
	IgG	GP2	-0.0756279	0.101942	0.460186	0.711868
	IgG	GP3	-0.177522	0.103277	0.0892314	0.290291
	IgG	GP4	-0.230803	0.10488	0.0304409	0.139398
	IgG	GP5	0.0681749	0.105607	0.520288	0.757311
	IgG	GP6	-0.297284	0.102116	0.00458392	0.0331358
	IgG	GP7	-0.0720984	0.100265	0.474042	0.725712
	IgG	GP8	-0.140779	0.106966	0.191634	0.4436
	IgG	GP9	-0.136801	0.106307	0.201602	0.457466
	IgG	GP10	-0.116271	0.106133	0.276348	0.538733
	IgG	GP11	-0.195989	0.105211	0.0659016	0.234242
	IgG	GP12	0.0525808	0.104266	0.615343	0.810907
	IgG	GP13	0.028903	0.104108	0.781967	0.896148
	IgG	GP14	0.132161	0.107258	0.221243	0.487089
	IgG	GP15	0.0371836	0.107637	0.730598	0.85937
	IgG	GP16	0.079668	0.106785	0.457668	0.711161
	IgG	GP17	0.225636	0.105198	0.0347828	0.153088
	IgG	GP18	0.274778	0.102174	0.00859883	0.0555626
	IgG	GP19	0.0123662	0.107313	0.908528	0.954636
	IgG	GP20	0.275552	0.103651	0.00935949	0.059366
	IgG	GP21	0.406729	0.0980674	7.86179e-05	0.00245078
	IgG	GP22	0.235781	0.103234	0.0248381	0.120599
	IgG	GP23	0.250911	0.100714	0.0146475	0.082765
	IgG	GP24	0.200781	0.105958	0.0614637	0.223877
	IgG	HM	0.0681749	0.105607	0.520288	0.757311
	IgG	CF	-0.135426	0.10376	0.195311	0.449098
	IgG	B	-0.100836	0.105558	0.342121	0.603137
	IgG	G0	-0.258804	0.104491	0.0152144	0.08504
	IgG	G1	-0.209786	0.104647	0.0481421	0.189345
	IgG	G2	0.269534	0.103979	0.0112038	0.0675373
	IgG	S0	-0.075566	0.104799	0.472832	0.725299
	IgG	S1	0.300232	0.101887	0.00413251	0.0302958
	IgG	S2	0.319871	0.100752	0.0020812	0.0176662
HOMA2-IR	IgG	GP1	-0.0322533	0.102918	0.754743	0.880646
	IgG	GP2	-0.113381	0.101334	0.266304	0.528924
	IgG	GP3	-0.11753	0.104063	0.261863	0.527963
	IgG	GP4	-0.193999	0.105529	0.069464	0.242224
	IgG	GP5	0.031382	0.105603	0.767053	0.887804
	IgG	GP6	-0.313828	0.10132	0.00263669	0.020803
	IgG	GP7	-0.0999084	0.0997907	0.319549	0.580139
	IgG	GP8	-0.0460788	0.107713	0.669873	0.830282
	IgG	GP9	-0.0954003	0.106622	0.373418	0.632461
	IgG	GP10	-0.131638	0.105715	0.216434	0.481623
	IgG	GP11	-0.246752	0.103746	0.0196018	0.100351
	IgG	GP12	-0.0285312	0.104172	0.784828	0.896148
	IgG	GP13	-0.0563818	0.103775	0.588321	0.800043
	IgG	GP14	0.152971	0.106724	0.155386	0.393093
	IgG	GP15	-0.0185034	0.107484	0.863724	0.931414
	IgG	GP16	0.0451197	0.106812	0.67377	0.832031
	IgG	GP17	0.101922	0.107203	0.3444	0.604081
	IgG	GP18	0.222296	0.103436	0.0344347	0.152221
	IgG	GP19	-0.0815802	0.106751	0.446833	0.701699
	IgG	GP20	0.150623	0.106384	0.160432	0.396254
	IgG	GP21	0.368476	0.0995853	0.000379267	0.00657179
	IgG	GP22	0.140124	0.105031	0.185686	0.434209
	IgG	GP23	0.237448	0.100884	0.0208692	0.104768
	IgG	GP24	0.1043	0.10735	0.333977	0.594146
	IgG	HM	0.031382	0.105603	0.767053	0.887804
	IgG	CF	-0.0422659	0.10448	0.686823	0.838812
	IgG	B	-0.152854	0.10462	0.147649	0.38958
	IgG	G0	-0.223676	0.105214	0.036378	0.157726
	IgG	G1	-0.117737	0.1061	0.27023	0.533652
	IgG	G2	0.208564	0.105381	0.0509997	0.195842
	IgG	S0	-0.0118466	0.104904	0.910351	0.955568
	IgG	S1	0.22179	0.103984	0.0357806	0.156151
	IgG	S2	0.258598	0.102563	0.0135341	0.0784621
Total cholesterol	IgG	GP1	0.134231	0.103568	0.198421	0.45313
	IgG	GP2	-0.0958503	0.103137	0.355309	0.615897
	IgG	GP3	-0.136531	0.105436	0.198815	0.45313
	IgG	GP4	-0.15657	0.107941	0.150551	0.391053
	IgG	GP5	0.350601	0.100416	0.00076063	0.00924102
	IgG	GP6	-0.106875	0.107867	0.324557	0.584108
	IgG	GP7	0.0369065	0.101851	0.717974	0.854109
	IgG	GP8	-0.253588	0.106033	0.0189552	0.097707
	IgG	GP9	-0.244415	0.105539	0.0229452	0.111933
	IgG	GP10	-0.0322558	0.108264	0.76647	0.887804
	IgG	GP11	-0.0530234	0.108616	0.626671	0.814781
	IgG	GP12	0.185748	0.103922	0.0773993	0.260815
	IgG	GP13	0.12433	0.104712	0.238356	0.507494
	IgG	GP14	0.22623	0.10692	0.0372454	0.159188
	IgG	GP15	0.165888	0.107696	0.12715	0.358711
	IgG	GP16	-0.147203	0.107416	0.174127	0.4161
	IgG	GP17	0.248361	0.10611	0.0215678	0.106722
	IgG	GP18	0.195581	0.105743	0.0678081	0.238591
	IgG	GP19	0.0250089	0.108742	0.818651	0.909931
	IgG	GP20	0.288403	0.104769	0.00720791	0.0487195
	IgG	GP21	0.204729	0.106623	0.0581568	0.214856
	IgG	GP22	0.0625285	0.107548	0.562492	0.785604
	IgG	GP23	0.156511	0.104343	0.137283	0.371043
	IgG	GP24	0.0500831	0.10948	0.648491	0.825472
	IgG	HM	0.350601	0.100416	0.00076063	0.00924102
	IgG	CF	-0.194008	0.104122	0.0658372	0.234242
	IgG	B	-0.00635291	0.107553	0.953035	0.979287
	IgG	G0	-0.16175	0.108223	0.138679	0.372687
	IgG	G1	-0.384102	0.1003	0.00024325	0.00482327
	IgG	G2	0.27684	0.105277	0.010125	0.0626853
	IgG	S0	-0.0116126	0.106533	0.913452	0.955568
	IgG	S1	0.200269	0.106182	0.062658	0.225843
	IgG	S2	0.153501	0.10666	0.153734	0.39175
Triglycerides	IgG	GP1	-0.0908582	0.104694	0.388012	0.646599
	IgG	GP2	-0.185047	0.103604	0.0777815	0.261252
	IgG	GP3	-0.1618	0.10549	0.12893	0.359553
	IgG	GP4	-0.336367	0.103657	0.00170088	0.0155533
	IgG	GP5	0.233738	0.105528	0.0295376	0.137608
	IgG	GP6	-0.232204	0.10717	0.033161	0.148475
	IgG	GP7	-0.0803703	0.103447	0.439438	0.696718
	IgG	GP8	-0.284621	0.106314	0.00896543	0.0575721
	IgG	GP9	-0.296387	0.105146	0.00604038	0.042191
	IgG	GP10	0.0111819	0.109526	0.918931	0.958756
	IgG	GP11	-0.075002	0.10977	0.496365	0.743358
	IgG	GP12	0.127553	0.106437	0.234219	0.502823
	IgG	GP13	0.186077	0.105212	0.0806799	0.26924
	IgG	GP14	0.292498	0.106135	0.00721037	0.0487195
	IgG	GP15	0.223447	0.107533	0.0408435	0.170225
	IgG	GP16	-0.0589634	0.109726	0.592467	0.802425
	IgG	GP17	0.239551	0.107617	0.0287615	0.136267
	IgG	GP18	0.354094	0.102541	0.000879007	0.00997668
	IgG	GP19	-0.205955	0.108012	0.0600521	0.220286
	IgG	GP20	0.217409	0.108014	0.0474193	0.188527
	IgG	GP21	0.172845	0.108468	0.114894	0.337695
	IgG	GP22	0.0246083	0.109227	0.82231	0.911212
	IgG	GP23	0.126632	0.106408	0.237456	0.507494
	IgG	GP24	-0.109493	0.110314	0.323847	0.584108
	IgG	HM	0.233738	0.105528	0.0295376	0.137608
	IgG	CF	-0.147713	0.10659	0.169566	0.409398
	IgG	B	-0.0489151	0.108846	0.654331	0.826201
	IgG	G0	-0.338343	0.104237	0.00169624	0.0155533
	IgG	G1	-0.358391	0.102447	0.000759316	0.00924102
	IgG	G2	0.368215	0.103227	0.000606123	0.00883569
	IgG	S0	0.0403063	0.106668	0.706507	0.850238
	IgG	S1	0.334921	0.103712	0.00178572	0.0156384
	IgG	S2	0.0826835	0.108881	0.449796	0.704215
