# Supplementary material for: Associations between plasma protein, IgG and IgA N-glycosylation and metabolic health markers in pregnancy and gestational diabetes
Source: PLoS One. 2023 Apr 20;18(4):e0284838. doi: 10.1371/journal.pone.0284838 (PMC10118201; doi:10.1371/journal.pone.0284838)
Supplement: S5 Table — (XLSX) [file pone.0284838.s005.xlsx]

## Sheet: S5 Table
S5 Table. Associations between IgA N-glycan traits and metabolic markers in pregnancy. Associations are expressed as β coefficients, resulting from regression analysis. Glycan data were adjusted for age, while false discovery rate was controlled using Benjamini-Hochberg method modified by Li and Ji (a=0.05).
Metabolic marker	Glycome	Glycan trait	Effect (β)	Standard error	p-value	Adjusted p-value
Glucose	IgA	GP1	-0.168177	0.103487	0.107758	0.324473
	IgA	GP2	-0.143019	0.106395	0.182371	0.430827
	IgA	GP3	0.0568966	0.10654	0.594674	0.802425
	IgA	GP4	-0.203139	0.105164	0.0566582	0.213117
	IgA	GP5	-0.0286925	0.107732	0.790614	0.897218
	IgA	GP6	-0.221879	0.105855	0.0389821	0.163905
	IgA	GP7	-0.26244	0.104151	0.013568	0.0784621
	IgA	GP8	-0.115949	0.106949	0.281292	0.539044
	IgA	GP9	-0.160921	0.107313	0.137351	0.371043
	IgA	GP10	0.0276968	0.106229	0.794918	0.897677
	IgA	GP11	-0.183123	0.106903	0.0902791	0.291193
	IgA	GP12	-0.21151	0.104992	0.0470411	0.188527
	IgA	GP13	0.00777725	0.108115	0.942819	0.973863
	IgA	GP14	0.172682	0.106462	0.10842	0.324473
	IgA	GP15	-0.243629	0.104999	0.0226651	0.11109
	IgA	GP16	-0.214788	0.104801	0.0434254	0.176148
	IgA	GP17	-0.210493	0.106429	0.0511182	0.195842
	IgA	GP18	-0.103315	0.107761	0.340346	0.60103
	IgA	GP19	-0.0291576	0.108357	0.788499	0.896558
	IgA	GP20	-0.0708714	0.108597	0.515727	0.754919
	IgA	GP21	0.292147	0.103115	0.00572622	0.0405437
	IgA	GP22	-0.121959	0.104872	0.248036	0.516422
	IgA	GP23	-0.223413	0.103978	0.0344388	0.152221
	IgA	GP24	-0.0399104	0.107874	0.712302	0.852704
	IgA	GP25	-0.0518649	0.10849	0.633804	0.817892
	IgA	GP26	-0.0538565	0.108696	0.621511	0.811128
	IgA	GP27	-0.125648	0.106948	0.243256	0.513702
	IgA	GP28	-0.0282459	0.108629	0.795461	0.897677
	IgA	GP29	-0.0992517	0.108284	0.361894	0.622103
	IgA	GP30	0.0305961	0.106832	0.775257	0.893358
	IgA	HM	-0.177995	0.105984	0.0966521	0.307499
	IgA	LB	0.228345	0.105959	0.0339225	0.15123
	IgA	HB	-0.151063	0.106657	0.160246	0.396254
	IgA	CF	0.157086	0.106194	0.142689	0.379522
	IgA	B	-0.282474	0.101279	0.00649266	0.0447463
	IgA	G0	-0.168177	0.103487	0.107758	0.324473
	IgA	G1	-0.216837	0.105104	0.0420861	0.172981
	IgA	G2	0.27082	0.104542	0.0112349	0.0675373
	IgA	G3	-0.151063	0.106657	0.160246	0.396254
	IgA	S1	-0.104299	0.108279	0.338095	0.598075
	IgA	S2	0.158178	0.107185	0.143623	0.381025
	IgA	S3	-0.121167	0.107965	0.264831	0.528296
HbA1c (%)	IgA	GP1	0.0521378	0.120309	0.66612	0.829733
	IgA	GP2	-0.003397	0.122452	0.97795	0.987842
	IgA	GP3	0.193956	0.117578	0.103638	0.318882
	IgA	GP4	0.102983	0.121581	0.399946	0.655929
	IgA	GP5	0.130464	0.122295	0.289836	0.553367
	IgA	GP6	0.0103259	0.123044	0.933367	0.968934
	IgA	GP7	0.0698144	0.121832	0.56851	0.785854
	IgA	GP8	0.061963	0.120802	0.609663	0.809961
	IgA	GP9	0.0514877	0.123393	0.677798	0.835105
	IgA	GP10	0.150048	0.118215	0.208667	0.467352
	IgA	GP11	0.140287	0.122794	0.257272	0.52509
	IgA	GP12	-0.0523472	0.120473	0.66529	0.829733
	IgA	GP13	0.0470038	0.12203	0.701306	0.848919
	IgA	GP14	0.229587	0.119714	0.0593375	0.218438
	IgA	GP15	0.0889978	0.12335	0.473072	0.725299
	IgA	GP16	0.0528885	0.12209	0.666245	0.829733
	IgA	GP17	-0.15995	0.122425	0.19578	0.449178
	IgA	GP18	0.0533327	0.123547	0.667339	0.829733
	IgA	GP19	0.0995159	0.121984	0.417458	0.677139
	IgA	GP20	0.108255	0.123115	0.382334	0.642308
	IgA	GP21	-0.107029	0.122622	0.385824	0.645031
	IgA	GP22	-0.1229	0.119533	0.307512	0.56623
	IgA	GP23	0.0465889	0.12187	0.703443	0.848919
	IgA	GP24	-0.0841666	0.122693	0.49505	0.7425
	IgA	GP25	-0.11367	0.123188	0.359408	0.619888
	IgA	GP26	0.105034	0.123312	0.39733	0.653923
	IgA	GP27	-0.0311185	0.123278	0.801474	0.898814
	IgA	GP28	-0.185339	0.121261	0.131043	0.36349
	IgA	GP29	0.193505	0.12092	0.114174	0.336535
	IgA	GP30	-0.105204	0.119906	0.383365	0.642997
	IgA	HM	0.00498994	0.122579	0.967648	0.987435
	IgA	LB	0.0532209	0.123799	0.668629	0.829733
	IgA	HB	-0.033521	0.123584	0.787027	0.896148
	IgA	CF	-0.0869833	0.120522	0.472939	0.725299
	IgA	B	-0.0439392	0.120539	0.716599	0.854109
	IgA	G0	0.0521378	0.120309	0.66612	0.829733
	IgA	G1	0.0361756	0.122002	0.767739	0.887804
	IgA	G2	0.0217236	0.122897	0.86022	0.93129
	IgA	G3	-0.033521	0.123584	0.787027	0.896148
	IgA	S1	0.222663	0.120751	0.0695425	0.242224
	IgA	S2	-0.175009	0.120962	0.152546	0.39175
	IgA	S3	-0.00593526	0.123932	0.961943	0.984774
Insulin	IgA	GP1	-0.100588	0.102918	0.331099	0.590763
	IgA	GP2	-0.0117278	0.105886	0.912063	0.955568
	IgA	GP3	0.162863	0.103665	0.1198	0.346223
	IgA	GP4	-0.0894736	0.10536	0.398091	0.653923
	IgA	GP5	-0.0483973	0.106044	0.649247	0.825472
	IgA	GP6	-0.141069	0.105804	0.185914	0.434209
	IgA	GP7	-0.114819	0.105563	0.27974	0.539044
	IgA	GP8	0.100054	0.105522	0.345662	0.605256
	IgA	GP9	0.0112356	0.107065	0.916664	0.957355
	IgA	GP10	0.0729072	0.104395	0.486805	0.735462
	IgA	GP11	-0.047135	0.106953	0.660519	0.828609
	IgA	GP12	-0.0496033	0.105679	0.639976	0.822779
	IgA	GP13	0.152854	0.10524	0.149978	0.391053
	IgA	GP14	0.161462	0.105034	0.127863	0.358711
	IgA	GP15	-0.0676188	0.106341	0.526532	0.761475
	IgA	GP16	-0.157873	0.104339	0.133882	0.367426
	IgA	GP17	-0.159638	0.105799	0.134955	0.36762
	IgA	GP18	0.123908	0.105885	0.245109	0.513955
	IgA	GP19	0.259732	0.103093	0.0135828	0.0784621
	IgA	GP20	0.00254128	0.10724	0.981149	0.988338
	IgA	GP21	0.0951754	0.10567	0.370244	0.630178
	IgA	GP22	-0.167228	0.102555	0.106586	0.324327
	IgA	GP23	-0.0747408	0.104806	0.47767	0.727521
	IgA	GP24	-0.0177213	0.106334	0.868027	0.931944
	IgA	GP25	-0.193325	0.104988	0.0689697	0.241857
	IgA	GP26	0.0315567	0.107175	0.769121	0.88841
	IgA	GP27	0.0180206	0.10617	0.865613	0.931628
	IgA	GP28	-0.0220251	0.107027	0.837435	0.920094
	IgA	GP29	0.341145	0.100752	0.00106628	0.0111816
	IgA	GP30	0.119788	0.104505	0.254835	0.521145
	IgA	HM	-0.0362309	0.106013	0.733357	0.860542
	IgA	LB	-0.0163452	0.107117	0.879073	0.935995
	IgA	HB	0.03863	0.106192	0.716909	0.854109
	IgA	CF	-0.129622	0.105004	0.220359	0.487089
	IgA	B	-0.198109	0.101946	0.0552166	0.209989
	IgA	G0	-0.100588	0.102918	0.331099	0.590763
	IgA	G1	-0.122044	0.105231	0.249313	0.517073
	IgA	G2	0.0710144	0.106612	0.507109	0.752951
	IgA	G3	0.03863	0.106192	0.716909	0.854109
	IgA	S1	0.0765938	0.106919	0.47568	0.727143
	IgA	S2	-0.0571358	0.106727	0.593776	0.802425
	IgA	S3	0.191205	0.105145	0.0724303	0.248932
HOMA2-%B	IgA	GP1	-0.0265699	0.103514	0.798033	0.897677
	IgA	GP2	0.0549544	0.105803	0.6048	0.807646
	IgA	GP3	0.124621	0.104346	0.235604	0.504751
	IgA	GP4	0.00889144	0.105865	0.933259	0.968934
	IgA	GP5	-0.0598474	0.106051	0.573983	0.789992
	IgA	GP6	-0.0483384	0.106828	0.652045	0.826201
	IgA	GP7	0.0188075	0.106333	0.860019	0.93129
	IgA	GP8	0.189024	0.104187	0.073081	0.249512
	IgA	GP9	0.112706	0.106463	0.292696	0.554737
	IgA	GP10	0.0818666	0.104392	0.43504	0.691571
	IgA	GP11	0.0625687	0.106937	0.559996	0.785604
	IgA	GP12	0.0472769	0.105766	0.655988	0.826529
	IgA	GP13	0.179529	0.10483	0.0903523	0.291193
	IgA	GP14	0.111518	0.105852	0.295016	0.556078
	IgA	GP15	0.0790791	0.106325	0.45903	0.711868
	IgA	GP16	-0.0471415	0.105656	0.656575	0.826529
	IgA	GP17	-0.0482594	0.107125	0.653472	0.826201
	IgA	GP18	0.16212	0.105365	0.127519	0.358711
	IgA	GP19	0.284735	0.102409	0.00665437	0.0455574
	IgA	GP20	0.0244818	0.107284	0.820028	0.909931
	IgA	GP21	-0.0581933	0.106052	0.584602	0.798177
	IgA	GP22	-0.132395	0.103211	0.202984	0.459595
	IgA	GP23	0.0143517	0.105174	0.891776	0.945677
	IgA	GP24	-0.0106835	0.106419	0.920265	0.95918
	IgA	GP25	-0.177365	0.105387	0.0959639	0.306416
	IgA	GP26	0.0385007	0.107223	0.720413	0.855045
	IgA	GP27	0.111282	0.105589	0.294843	0.556078
	IgA	GP28	-0.0508007	0.106989	0.636103	0.819836
	IgA	GP29	0.383039	0.0990874	0.000213053	0.00447715
	IgA	GP30	0.0852573	0.104967	0.418877	0.677319
	IgA	HM	0.04882	0.106029	0.64635	0.824827
	IgA	LB	-0.119293	0.10644	0.265477	0.528296
	IgA	HB	0.10058	0.105799	0.344408	0.604081
	IgA	CF	-0.229139	0.103107	0.0288548	0.136267
	IgA	B	-0.0705862	0.103933	0.498844	0.743358
	IgA	G0	-0.0265699	0.103514	0.798033	0.897677
	IgA	G1	-0.0271184	0.106075	0.798822	0.897677
	IgA	G2	-0.0512447	0.106817	0.632615	0.817806
	IgA	G3	0.10058	0.105799	0.344408	0.604081
	IgA	S1	0.162963	0.105877	0.12739	0.358711
	IgA	S2	-0.162036	0.105557	0.1284	0.359042
	IgA	S3	0.248221	0.103844	0.0189908	0.097707
HOMA2-IR	IgA	GP1	-0.104674	0.102869	0.311714	0.570921
	IgA	GP2	-0.0160397	0.105877	0.879937	0.935995
	IgA	GP3	0.164766	0.103628	0.115468	0.338422
	IgA	GP4	-0.0965148	0.105287	0.361842	0.622103
	IgA	GP5	-0.04493	0.106059	0.672881	0.832017
	IgA	GP6	-0.153772	0.105598	0.148937	0.390126
	IgA	GP7	-0.132294	0.105325	0.21246	0.473796
	IgA	GP8	0.0912168	0.105612	0.390127	0.648038
	IgA	GP9	-0.000437333	0.10707	0.99675	0.99675
	IgA	GP10	0.0708788	0.104409	0.499032	0.743358
	IgA	GP11	-0.0579571	0.10689	0.589059	0.800043
	IgA	GP12	-0.0640852	0.105588	0.545474	0.777558
	IgA	GP13	0.147521	0.105325	0.164884	0.401426
	IgA	GP14	0.163846	0.104989	0.12225	0.351335
	IgA	GP15	-0.0852562	0.106193	0.424255	0.68372
	IgA	GP16	-0.164692	0.104216	0.117667	0.34205
	IgA	GP17	-0.172246	0.10557	0.106382	0.324327
	IgA	GP18	0.122784	0.105898	0.249443	0.517073
	IgA	GP19	0.254453	0.103242	0.0156815	0.0867143
	IgA	GP20	-0.00129182	0.107239	0.990416	0.993295
	IgA	GP21	0.109875	0.105504	0.300562	0.561366
	IgA	GP22	-0.168514	0.102529	0.103872	0.318882
	IgA	GP23	-0.0863853	0.104701	0.41159	0.671833
	IgA	GP24	-0.0117114	0.106342	0.91256	0.955568
	IgA	GP25	-0.191259	0.105029	0.0720435	0.248428
	IgA	GP26	0.0301267	0.107177	0.779307	0.896148
	IgA	GP27	0.00323142	0.106185	0.975792	0.987842
	IgA	GP28	-0.0199618	0.107029	0.852481	0.929064
	IgA	GP29	0.336326	0.100936	0.00126701	0.0123495
	IgA	GP30	0.120836	0.104489	0.250664	0.517728
	IgA	HM	-0.0439122	0.105978	0.679636	0.836374
	IgA	LB	-0.00661453	0.107127	0.950908	0.979287
	IgA	HB	0.032885	0.106213	0.757595	0.880994
	IgA	CF	-0.118426	0.105154	0.263172	0.527963
	IgA	B	-0.210159	0.101667	0.0416935	0.172502
	IgA	G0	-0.104674	0.102869	0.311714	0.570921
	IgA	G1	-0.133525	0.105068	0.207173	0.465011
	IgA	G2	0.083676	0.106505	0.434204	0.691303
	IgA	G3	0.032885	0.106213	0.757595	0.880994
	IgA	S1	0.0647188	0.107007	0.54688	0.777558
	IgA	S2	-0.0438775	0.106797	0.682193	0.83782
	IgA	S3	0.181842	0.105334	0.0878366	0.289391
Total cholesterol	IgA	GP1	0.138848	0.104061	0.185591	0.434209
	IgA	GP2	0.342069	0.101126	0.00107794	0.0111816
	IgA	GP3	0.00307194	0.106789	0.977117	0.987842
	IgA	GP4	0.147093	0.106308	0.170006	0.409398
	IgA	GP5	-0.0607459	0.107656	0.574028	0.789992
	IgA	GP6	0.341126	0.102227	0.00124755	0.0123495
	IgA	GP7	0.352128	0.101146	0.000782364	0.00932018
	IgA	GP8	0.252561	0.104288	0.0175211	0.0929161
	IgA	GP9	0.197795	0.106681	0.0671165	0.236963
	IgA	GP10	0.0621406	0.106137	0.559743	0.785604
	IgA	GP11	0.239897	0.105684	0.0256822	0.124115
	IgA	GP12	0.387114	0.0991536	0.000186151	0.00435905
	IgA	GP13	0.194576	0.106165	0.0702577	0.243895
	IgA	GP14	-0.0692353	0.107882	0.522709	0.75764
	IgA	GP15	0.0657699	0.108046	0.544296	0.777558
	IgA	GP16	0.144372	0.106256	0.177746	0.422795
	IgA	GP17	0.40303	0.0999307	0.000117809	0.00328564
	IgA	GP18	0.162764	0.106992	0.131817	0.364658
	IgA	GP19	0.151508	0.107256	0.161346	0.396542
	IgA	GP20	-0.0542929	0.108784	0.618976	0.810907
	IgA	GP21	-0.2009	0.105671	0.0605879	0.221467
	IgA	GP22	-0.1021	0.105191	0.33443	0.594146
	IgA	GP23	-0.0290077	0.106731	0.786433	0.896148
	IgA	GP24	-0.0292595	0.10799	0.787074	0.896148
	IgA	GP25	0.0066124	0.108707	0.951636	0.979287
	IgA	GP26	-0.155272	0.107647	0.152775	0.39175
	IgA	GP27	0.342904	0.101411	0.00108238	0.0111816
	IgA	GP28	0.138984	0.107723	0.200398	0.455733
	IgA	GP29	0.0128237	0.108875	0.90651	0.95438
	IgA	GP30	0.00379676	0.106958	0.971764	0.987842
	IgA	HM	0.370294	0.100186	0.000382218	0.00657179
	IgA	LB	-0.278638	0.104648	0.00923546	0.0589405
	IgA	HB	0.125132	0.10712	0.245938	0.513955
	IgA	CF	-0.327876	0.101694	0.00177979	0.0156384
	IgA	B	0.067877	0.105534	0.521802	0.75764
	IgA	G0	0.138848	0.104061	0.185591	0.434209
	IgA	G1	0.302853	0.102711	0.00409842	0.0302601
	IgA	G2	-0.348201	0.101957	0.000970517	0.0106801
	IgA	G3	0.125132	0.10712	0.245938	0.513955
	IgA	S1	0.172928	0.107343	0.110804	0.327535
	IgA	S2	-0.253531	0.105139	0.017995	0.0944617
	IgA	S3	0.247991	0.105524	0.0210313	0.105072
Triglycerides	IgA	GP1	-0.0641035	0.105993	0.546967	0.777558
	IgA	GP2	0.256919	0.105287	0.0168089	0.0906909
	IgA	GP3	-0.0473821	0.108124	0.662365	0.829733
	IgA	GP4	0.0149834	0.10893	0.890928	0.945677
	IgA	GP5	0.0199206	0.109077	0.855535	0.929328
	IgA	GP6	0.13499	0.108912	0.218678	0.484569
	IgA	GP7	0.118207	0.108549	0.279317	0.539044
	IgA	GP8	0.0925927	0.108855	0.397436	0.653923
	IgA	GP9	0.155534	0.108915	0.157034	0.395269
	IgA	GP10	0.0389764	0.107978	0.719043	0.854399
	IgA	GP11	0.153382	0.108793	0.162321	0.397994
	IgA	GP12	0.154416	0.107386	0.154207	0.39175
	IgA	GP13	0.0585314	0.109603	0.594747	0.802425
	IgA	GP14	-0.0259323	0.109665	0.813652	0.90647
	IgA	GP15	-0.0997137	0.109082	0.363302	0.622456
	IgA	GP16	0.077301	0.108463	0.478035	0.727521
	IgA	GP17	0.192609	0.108166	0.0786238	0.263227
	IgA	GP18	0.0563481	0.109498	0.608199	0.809961
	IgA	GP19	0.17898	0.108048	0.101399	0.315026
	IgA	GP20	0.0496048	0.110184	0.653739	0.826201
	IgA	GP21	-0.0955947	0.108748	0.381913	0.642308
	IgA	GP22	-0.0854934	0.107006	0.426593	0.685511
	IgA	GP23	-0.0435556	0.108255	0.688465	0.838812
	IgA	GP24	0.119547	0.108816	0.275115	0.538164
	IgA	GP25	-0.215253	0.107521	0.048555	0.189529
	IgA	GP26	-0.176255	0.108579	0.10832	0.324473
	IgA	GP27	0.224379	0.106622	0.038366	0.161972
	IgA	GP28	-0.0137788	0.110106	0.900714	0.952225
	IgA	GP29	0.00438293	0.110159	0.968358	0.987435
	IgA	GP30	-0.0535908	0.107846	0.620558	0.810907
	IgA	HM	0.266964	0.105199	0.0130282	0.0769765
	IgA	LB	-0.151827	0.108985	0.167309	0.406373
	IgA	HB	0.0202546	0.109482	0.853677	0.929064
	IgA	CF	-0.151917	0.107934	0.163011	0.398742
	IgA	B	-0.00280139	0.107405	0.979254	0.987842
	IgA	G0	-0.0641035	0.105993	0.546967	0.777558
	IgA	G1	0.102067	0.108415	0.349205	0.608372
	IgA	G2	-0.146336	0.108704	0.181908	0.430715
	IgA	G3	0.0202546	0.109482	0.853677	0.929064
	IgA	S1	0.0512779	0.110181	0.642867	0.823428
	IgA	S2	-0.0957311	0.109581	0.384851	0.644444
	IgA	S3	0.0907409	0.109831	0.411066	0.671833
