# Supplementary material for: Associations between plasma protein, IgG and IgA N-glycosylation and metabolic health markers in pregnancy and gestational diabetes
Source: PLoS One. 2023 Apr 20;18(4):e0284838. doi: 10.1371/journal.pone.0284838 (PMC10118201; doi:10.1371/journal.pone.0284838)
Supplement: S6 Table — (XLSX) [file pone.0284838.s006.xlsx]

## Sheet: S6 Table
S6 Table. Comparison of plasma protein, IgG and IgA glycan traits between pregnant women with normal glucose tolerance and pregnant women with gestational diabetes. Effects are calculated using a general linear model. False discovery rate was controlled by Benjamini-Hochberg method modified by Li and Ji (a=0.05).
Glycome	Glycan trait	Effect (β)	Standard error	p-value	Adjusted p-value		Glycome	Glycan trait	Effect (β)	Standard error	p-value	Adjusted p-value		Glycome	Glycan trait	Effect (β)	Standard error	p-value	Adjusted p-value
Plasma	GP1	0.0749919	0.214389	0.727349	0.85937		IgG	GP1	0.10825	0.204812	0.59849	0.802425		IgA	GP1	-0.0431307	0.206038	0.834677	0.918038
Plasma	GP2	-0.241216	0.213357	0.261376	0.527963		IgG	GP2	-0.0687893	0.203202	0.735791	0.862421		IgA	GP2	-0.0725609	0.21075	0.731453	0.85937
Plasma	GP3	-0.100771	0.204081	0.622721	0.811683		IgG	GP3	0.169888	0.208036	0.416398	0.677101		IgA	GP3	0.0285649	0.209341	0.89178	0.945677
Plasma	GP4	0.00990992	0.21465	0.963283	0.985172		IgG	GP4	0.257582	0.212514	0.228806	0.497066		IgA	GP4	-0.145972	0.210118	0.489085	0.73783
Plasma	GP5	0.0532205	0.214952	0.80504	0.898814		IgG	GP5	-0.0554364	0.2104	0.792811	0.897677		IgA	GP5	0.0357347	0.211412	0.866166	0.931628
Plasma	GP6	-0.239391	0.212729	0.263578	0.527963		IgG	GP6	0.0279768	0.212785	0.895703	0.948866		IgA	GP6	-0.0854202	0.212661	0.68891	0.838812
Plasma	GP7	-0.391156	0.210153	0.0661196	0.234242		IgG	GP7	-0.070108	0.199811	0.726543	0.85937		IgA	GP7	-0.211581	0.210441	0.317483	0.5774
Plasma	GP8	-0.0907606	0.213748	0.672178	0.832017		IgG	GP8	0.269217	0.21284	0.20933	0.467825		IgA	GP8	-0.242843	0.209626	0.249847	0.517073
Plasma	GP9	-0.119313	0.208151	0.568002	0.785854		IgG	GP9	0.223112	0.212034	0.295634	0.556231		IgA	GP9	-0.211852	0.212028	0.320484	0.580817
Plasma	GP10	-0.250143	0.212735	0.242901	0.513702		IgG	GP10	-0.0412247	0.212444	0.846595	0.926225		IgA	GP10	-0.077728	0.208326	0.709976	0.852431
Plasma	GP11	-0.24384	0.211187	0.251446	0.518308		IgG	GP11	-0.0124121	0.213364	0.953746	0.979287		IgA	GP11	-0.170363	0.212459	0.424817	0.68372
Plasma	GP12	0.0533657	0.214026	0.803691	0.898814		IgG	GP12	-0.0976051	0.20735	0.639027	0.822581		IgA	GP12	-0.161265	0.210024	0.444661	0.700413
Plasma	GP13	-0.349826	0.20997	0.0993374	0.311596		IgG	GP13	-0.0846928	0.206888	0.68329	0.83782		IgA	GP13	-0.111431	0.211781	0.600115	0.802425
Plasma	GP14	0.0463903	0.213589	0.828572	0.916189		IgG	GP14	-0.0956766	0.214887	0.657264	0.826529		IgA	GP14	0.134398	0.211513	0.526826	0.761475
Plasma	GP15	-0.179699	0.210449	0.395541	0.653884		IgG	GP15	-0.119642	0.213774	0.577161	0.792198		IgA	GP15	-0.455197	0.206591	0.0302104	0.139398
Plasma	GP16	-0.315561	0.204332	0.126174	0.358711		IgG	GP16	-0.00617862	0.213005	0.976926	0.987842		IgA	GP16	-0.0272376	0.210494	0.897341	0.949629
Plasma	GP17	-0.133624	0.213231	0.532539	0.767588		IgG	GP17	-0.292595	0.212353	0.171819	0.412489		IgA	GP17	-0.328942	0.210512	0.121782	0.350967
Plasma	GP18	-0.326513	0.212219	0.12758	0.358711		IgG	GP18	-0.298195	0.209064	0.157391	0.395269		IgA	GP18	-0.117993	0.212154	0.579524	0.794387
Plasma	GP19	-0.0522216	0.211116	0.805219	0.898814		IgG	GP19	0.106366	0.213077	0.61892	0.810907		IgA	GP19	0.0366861	0.212638	0.863423	0.931414
Plasma	GP20	0.273119	0.21048	0.197894	0.453024		IgG	GP20	-0.261522	0.212526	0.22185	0.487387		IgA	GP20	-0.160007	0.212887	0.454318	0.708252
Plasma	GP21	-0.138977	0.212847	0.515534	0.754919		IgG	GP21	-0.138811	0.213073	0.516479	0.754952		IgA	GP21	0.244851	0.209793	0.246355	0.513955
Plasma	GP22	0.0821094	0.214191	0.702408	0.848919		IgG	GP22	-0.0579291	0.211299	0.784622	0.896148		IgA	GP22	-0.0783477	0.207172	0.70622	0.850238
Plasma	GP23	0.0946627	0.214194	0.659636	0.828505		IgG	GP23	-0.0329589	0.207319	0.87406	0.93358		IgA	GP23	-0.286428	0.207073	0.170136	0.409398
Plasma	GP24	0.059553	0.208636	0.775993	0.893358		IgG	GP24	-0.0713305	0.21489	0.740742	0.866262		IgA	GP24	0.0393365	0.211763	0.853068	0.929064
Plasma	GP25	-0.103907	0.205604	0.61459	0.810907		IgG	HM	-0.0554364	0.2104	0.792811	0.897677		IgA	GP25	0.0530202	0.21305	0.804054	0.898814
Plasma	GP26	0.249973	0.204783	0.225546	0.491337		IgG	CF	0.179311	0.207439	0.389771	0.648038		IgA	GP26	-0.243983	0.211944	0.252816	0.519827
Plasma	GP27	-0.146052	0.214348	0.497464	0.743358		IgG	B	-0.0168315	0.210982	0.9366	0.970345		IgA	GP27	-0.00562956	0.211478	0.978824	0.987842
Plasma	GP28	-0.178164	0.209757	0.398027	0.653923		IgG	G0	0.232406	0.213575	0.279562	0.539044		IgA	GP28	0.0348487	0.21317	0.870521	0.933246
Plasma	GP29	-0.0320813	0.208644	0.878159	0.935995		IgG	G1	0.289607	0.210572	0.172599	0.413403		IgA	GP29	-0.0549145	0.213386	0.797518	0.897677
Plasma	GP30	0.196083	0.209843	0.3527	0.61343		IgG	G2	-0.259857	0.212827	0.225432	0.491337		IgA	GP30	0.11019	0.209361	0.600009	0.802425
Plasma	GP31	0.10231	0.205081	0.61914	0.810907		IgG	S0	0.0814133	0.208815	0.697588	0.847385		IgA	HM	-0.116314	0.210906	0.582705	0.796638
Plasma	GP32	0.299608	0.211866	0.160932	0.396465		IgG	S1	-0.307967	0.209951	0.146064	0.386511		IgA	LB	0.174687	0.212535	0.41337	0.673676
Plasma	GP33	-0.125811	0.214645	0.559319	0.785604		IgG	S2	-0.02471	0.211722	0.907362	0.95438		IgA	HB	-0.105786	0.211346	0.617962	0.810907
Plasma	GP34	0.145078	0.200411	0.471092	0.725299									IgA	CF	0.248042	0.209264	0.239123	0.508082
Plasma	GP35	0.00618243	0.212481	0.976855	0.987842									IgA	B	-0.201591	0.206264	0.331108	0.590763
Plasma	GP36	0.23831	0.202571	0.242672	0.513702									IgA	G0	-0.0431307	0.206038	0.834677	0.918038
Plasma	GP37	-0.0618144	0.208253	0.767317	0.887804									IgA	G1	-0.140322	0.210651	0.507088	0.752951
Plasma	GP38	0.295571	0.202658	0.148352	0.38958									IgA	G2	0.187645	0.211914	0.378339	0.637667
Plasma	GP39	0.121812	0.210918	0.56509	0.785854									IgA	G3	-0.105786	0.211346	0.617962	0.810907
Plasma	HM	-0.220751	0.213098	0.303146	0.56219									IgA	S1	-0.119597	0.213178	0.576225	0.791963
Plasma	LB	-0.0718497	0.205522	0.727497	0.85937									IgA	S2	0.164727	0.21217	0.439624	0.696718
Plasma	HB	0.0642665	0.206403	0.756277	0.880994									IgA	S3	-0.0537339	0.213268	0.80167	0.898814
Plasma	CF	-0.0998588	0.213531	0.641214	0.823348
Plasma	B	-0.150392	0.214225	0.484558	0.733137
Plasma	G0	0.017699	0.214937	0.934564	0.969205
Plasma	G1	-0.124124	0.214503	0.564332	0.785854
Plasma	G2	-0.0690818	0.200696	0.731528	0.85937
Plasma	G3	0.0777472	0.208023	0.709516	0.852431
Plasma	G4	0.118692	0.203842	0.561906	0.785604
Plasma	S1	-0.270737	0.202839	0.185484	0.434209
Plasma	S2	0.271385	0.212754	0.20554	0.463356
Plasma	S3	0.0793431	0.207975	0.703771	0.848919
Plasma	S4	0.0784626	0.2054	0.703405	0.848919
Plasma	AF	-0.113814	0.214823	0.597615	0.802425
