# Supplementary material for: Associations between plasma protein, IgG and IgA N-glycosylation and metabolic health markers in pregnancy and gestational diabetes
Source: PLoS One. 2023 Apr 20;18(4):e0284838. doi: 10.1371/journal.pone.0284838 (PMC10118201; doi:10.1371/journal.pone.0284838)
Supplement: S7 Table — (XLSX) [file pone.0284838.s007.xlsx]

## Sheet: Description
Table S7. Dataset. Glycan data tabs include normalized data on plasma protein, IgG and IgA glycome (directly measured glycan peaks (GP) and calculated derived traits). Clinical data contain relevant biochemical and clinical data for the study population.

## Sheet: Plasma glycan data
ID	GP1	GP2	GP3	GP4	GP5	GP6	GP7	GP8	GP9	GP10	GP11	GP12	GP13	GP14	GP15	GP16	GP17	GP18	GP19	GP20	GP21	GP22	GP23	GP24	GP25	GP26	GP27	GP28	GP29	GP30	GP31	GP32	GP33	GP34	GP35	GP36	GP37	GP38	GP39	LB	HB	G0	G1	G2	G3	G4	S1	S2	S3
GDM_001	0.0191	0.012	0.0009	0.0273	0.0195	0.0079	0.0102	0.0148	0.0016	0.0536	0.0086	0.006	0.0157	0.1149	0.0047	0.0687	0.0139	0.043	0.0093	0.242	0.0039	0.0427	0.0173	0.0342	0.0031	0.0263	0.0076	0.0136	0.0021	0.0793	0.0087	0.0146	0.0212	0.0048	0.0031	0.0051	0.0053	0.0082	0.005	0.7351	0.2422	0.0311	0.0713	0.6327	0.2186	0.0236	0.2209	0.4201	0.1525
GDM_006	0.0234	0.0146	0.0005	0.0214	0.0115	0.0062	0.0116	0.0158	0.0012	0.0359	0.0068	0.0054	0.0138	0.1258	0.0036	0.0454	0.0104	0.0477	0.0118	0.2646	0.0039	0.0366	0.0078	0.0356	0.0022	0.0293	0.0073	0.0153	0.003	0.0885	0.0111	0.017	0.0218	0.0064	0.0038	0.0065	0.0083	0.0118	0.0064	0.6996	0.2743	0.038	0.0534	0.6082	0.2413	0.033	0.2017	0.435	0.1734
GDM_007	0.0096	0.013	0.0007	0.0166	0.0086	0.0079	0.0122	0.0156	0.0017	0.0363	0.0082	0.0056	0.0112	0.1214	0.0044	0.055	0.0124	0.0381	0.0123	0.2509	0.004	0.0453	0.0119	0.0378	0.0023	0.0356	0.008	0.0157	0.0017	0.0941	0.0143	0.0209	0.0228	0.0071	0.0044	0.0075	0.0058	0.0113	0.0077	0.6756	0.297	0.0226	0.045	0.608	0.2647	0.0323	0.2072	0.4339	0.1885
GDM_008	0.0194	0.0126	0.0007	0.0281	0.0152	0.0085	0.0104	0.0144	0.0011	0.0459	0.0077	0.0054	0.0167	0.1207	0.0037	0.0583	0.0122	0.0577	0.0106	0.2529	0.0044	0.0374	0.0121	0.0286	0.0023	0.0203	0.0099	0.0156	0.0051	0.0719	0.0075	0.0106	0.0303	0.005	0.0044	0.0054	0.0092	0.0113	0.0065	0.7324	0.2439	0.032	0.0692	0.6312	0.2115	0.0324	0.2143	0.4256	0.1558
GDM_014	0.0157	0.0105	0.0004	0.0239	0.009	0.0066	0.0109	0.0136	0.0006	0.034	0.0062	0.0045	0.0147	0.1254	0.0031	0.0542	0.0111	0.0591	0.0098	0.2879	0.0037	0.038	0.0084	0.0349	0.0021	0.0216	0.0052	0.0172	0.0032	0.0842	0.0082	0.012	0.0184	0.0053	0.0025	0.0056	0.0104	0.0116	0.0061	0.72835	0.2485	0.0262	0.0546	0.64755	0.2148	0.0337	0.21075	0.4609	0.1566
GDM_015	0.0106	0.0129	0.0007	0.0228	0.0094	0.0067	0.0096	0.0174	0.0017	0.0452	0.0082	0.0046	0.0153	0.1356	0.004	0.0593	0.0136	0.059	0.0097	0.2914	0.0041	0.0497	0.0108	0.027	0.002	0.0199	0.0059	0.0124	0.0032	0.0619	0.0084	0.0101	0.0178	0.0042	0.0031	0.0045	0.0054	0.0075	0.0043	0.7807	0.1976	0.0235	0.0549	0.7023	0.1759	0.0217	0.2301	0.4698	0.1256
GDM_016	0.0134	0.0148	0.0008	0.0278	0.0111	0.0099	0.0126	0.016	0.001	0.0526	0.0102	0.0053	0.016	0.1224	0.005	0.0727	0.0176	0.0522	0.0113	0.2584	0.0043	0.0483	0.0165	0.0237	0.0024	0.018	0.0085	0.0119	0.0037	0.0563	0.0075	0.0101	0.0258	0.004	0.0041	0.0048	0.0055	0.0083	0.0049	0.77365	0.1995	0.0282	0.0656	0.67985	0.176	0.0235	0.23635	0.4323	0.1282
GDM_017	0.0286	0.0148	0.0006	0.028	0.0148	0.0095	0.0117	0.0156	0.001	0.0481	0.0085	0.005	0.0182	0.1229	0.0041	0.0573	0.0127	0.0574	0.0112	0.2413	0.0034	0.0349	0.0111	0.0385	0.0019	0.0255	0.0021	0.0185	0.0047	0.0823	0.0101	0.0105	0.0081	0.0058	0.0014	0.0055	0.0095	0.0094	0.0053	0.7353	0.2391	0.0434	0.0711	0.6208	0.2094	0.0297	0.2177	0.4161	0.1469
GDM_018	0.0255	0.0155	0.0005	0.0284	0.0135	0.009	0.0106	0.0143	0.0019	0.0589	0.0088	0.0051	0.0147	0.1212	0.0034	0.0699	0.0112	0.0519	0.0105	0.275	0.0039	0.0387	0.01	0.0251	0.002	0.0193	0.0047	0.013	0.0038	0.0639	0.0069	0.0113	0.0153	0.004	0.0024	0.0053	0.0063	0.009	0.0051	0.77875	0.1974	0.041	0.0661	0.67165	0.1717	0.0257	0.22295	0.4306	0.1259
GDM_019	0.0181	0.0162	0.0009	0.0209	0.0119	0.0066	0.0132	0.0181	0.0019	0.0365	0.0088	0.0069	0.0154	0.1398	0.0046	0.0497	0.014	0.0514	0.0122	0.2832	0.0038	0.0343	0.0095	0.0293	0.0016	0.0241	0.007	0.0128	0.0038	0.0706	0.0073	0.0139	0.0196	0.0045	0.0029	0.0052	0.0058	0.0088	0.0049	0.74905	0.2221	0.0343	0.0557	0.65905	0.1974	0.0247	0.22695	0.4442	0.1406
GDM_020	0.0135	0.0145	0.001	0.0219	0.0099	0.008	0.009	0.0175	0.0012	0.0414	0.0073	0.0049	0.0123	0.1305	0.0039	0.0526	0.0099	0.0426	0.0107	0.3104	0.0045	0.0404	0.0104	0.0228	0.0022	0.0212	0.0089	0.0094	0.0034	0.0644	0.007	0.0165	0.0287	0.0041	0.0039	0.006	0.0055	0.0106	0.0071	0.75615	0.2217	0.028	0.0531	0.67505	0.1925	0.0292	0.21165	0.4634	0.1434
GDM_021	0.0122	0.0135	0.0005	0.0218	0.0103	0.0081	0.0132	0.0133	0.0016	0.0537	0.0095	0.0068	0.0098	0.1116	0.0049	0.0706	0.0165	0.0372	0.0132	0.2755	0.0041	0.0441	0.0129	0.0244	0.0026	0.0237	0.0066	0.0108	0.0039	0.0733	0.0084	0.0183	0.022	0.0052	0.0032	0.0067	0.006	0.012	0.008	0.7351	0.2351	0.0257	0.0505	0.6589	0.2024	0.0327	0.2168	0.4311	0.1518
GDM_022	0.0155	0.0123	0.0006	0.0228	0.0105	0.0074	0.0119	0.0144	0.0011	0.0385	0.0083	0.0069	0.0144	0.1245	0.0043	0.0583	0.0158	0.0532	0.0103	0.2708	0.0039	0.0352	0.0156	0.0339	0.0018	0.0254	0.0036	0.0154	0.0033	0.0853	0.0073	0.0138	0.0127	0.0053	0.0017	0.0068	0.0098	0.0116	0.006	0.73085	0.2437	0.0278	0.0557	0.64735	0.2095	0.0342	0.22075	0.4434	0.1516
GDM_023	0.0161	0.013	0.0005	0.0298	0.017	0.008	0.0106	0.0124	0.002	0.0583	0.0092	0.0057	0.0161	0.1161	0.0037	0.0685	0.0138	0.0544	0.0096	0.2566	0.0036	0.048	0.0149	0.0283	0.0022	0.0194	0.0046	0.015	0.0031	0.0677	0.0083	0.0096	0.0155	0.0052	0.0025	0.0057	0.0084	0.0103	0.0059	0.76485	0.2117	0.0291	0.0714	0.66435	0.1814	0.0303	0.22105	0.432	0.1326
GDM_024	0.0166	0.011	0.0007	0.024	0.015	0.0081	0.0107	0.0167	0.0018	0.0407	0.0074	0.0058	0.0124	0.1291	0.0042	0.0495	0.0108	0.0374	0.0119	0.2569	0.0052	0.0371	0.0088	0.033	0.0032	0.03	0.0128	0.0129	0.0029	0.0762	0.0093	0.019	0.034	0.006	0.0052	0.0081	0.0063	0.0119	0.0075	0.6963	0.2783	0.0276	0.0602	0.6085	0.2445	0.0338	0.2089	0.4244	0.1736
GDM_025	0.021	0.0161	0.0005	0.0272	0.0132	0.0077	0.0133	0.0157	0.0016	0.0435	0.0087	0.0087	0.0154	0.1296	0.0042	0.0685	0.0173	0.0502	0.0107	0.255	0.0046	0.0406	0.0123	0.0315	0.0022	0.0226	0.005	0.0135	0.0023	0.0699	0.008	0.0112	0.0157	0.0045	0.0024	0.0059	0.0057	0.0086	0.0055	0.75725	0.2145	0.0371	0.064	0.65615	0.1888	0.0257	0.23935	0.424	0.1334
GDM_026	0.0144	0.0144	0.0006	0.0197	0.0112	0.0089	0.0127	0.0169	0.0021	0.0476	0.0109	0.0061	0.0178	0.1348	0.0041	0.0593	0.017	0.0589	0.0109	0.2706	0.0036	0.0293	0.0096	0.0357	0.0016	0.0236	0.0041	0.0159	0.0039	0.0739	0.0066	0.0117	0.0123	0.0041	0.0018	0.0057	0.0063	0.0077	0.0039	0.75475	0.2188	0.0288	0.0582	0.66775	0.1952	0.0236	0.23605	0.437	0.1359
GDM_027	0.0185	0.0141	0.0005	0.0246	0.0158	0.0073	0.0118	0.0154	0.0011	0.0558	0.0094	0.007	0.0134	0.1294	0.0047	0.0684	0.0148	0.039	0.0106	0.2717	0.0045	0.0391	0.0113	0.0261	0.0021	0.0257	0.0048	0.0104	0.0033	0.0695	0.0076	0.0169	0.0147	0.0045	0.0025	0.0057	0.0047	0.0086	0.005	0.7623	0.2121	0.0326	0.0616	0.6681	0.1881	0.024	0.2342	0.4243	0.1351
GDM_028	0.0158	0.0114	0.0003	0.0296	0.0116	0.0076	0.0102	0.0145	0.0007	0.0514	0.0079	0.0055	0.0142	0.1278	0.0036	0.0605	0.0114	0.0476	0.0096	0.2825	0.0033	0.0378	0.0094	0.0287	0.0016	0.0223	0.0073	0.012	0.0021	0.0734	0.0069	0.0148	0.0232	0.0044	0.003	0.0053	0.0062	0.0093	0.0054	0.75165	0.2259	0.0272	0.0633	0.66115	0.1997	0.0262	0.22025	0.4405	0.1451
GDM_029	0.0116	0.0118	0.0006	0.0186	0.0071	0.0068	0.0099	0.0163	0.0007	0.0327	0.0059	0.0048	0.0154	0.1338	0.0029	0.0457	0.0066	0.0522	0.0135	0.2801	0.0042	0.0397	0.0066	0.0372	0.0025	0.0298	0.0037	0.0174	0.0029	0.0964	0.0131	0.0168	0.0132	0.0066	0.0027	0.0064	0.008	0.0107	0.0051	0.7017	0.2725	0.0234	0.0485	0.6298	0.2423	0.0302	0.2068	0.456	0.1755
GDM_030	0.0292	0.0123	0.0005	0.0316	0.0192	0.0086	0.0098	0.0127	0.0009	0.0392	0.0078	0.0046	0.014	0.1238	0.0036	0.0611	0.015	0.0358	0.0101	0.2934	0.0039	0.0482	0.019	0.023	0.0018	0.0214	0.0067	0.0083	0.0025	0.0603	0.0056	0.0164	0.0203	0.0038	0.0025	0.0051	0.004	0.0082	0.0057	0.7821	0.1956	0.0415	0.0739	0.6667	0.1726	0.023	0.2198	0.4532	0.1248
GDM_031	0.024	0.0155	0.0007	0.0358	0.0162	0.0113	0.0114	0.013	0.0016	0.0514	0.0103	0.0061	0.014	0.1136	0.0046	0.0703	0.0196	0.0444	0.0103	0.2623	0.0039	0.0424	0.0171	0.022	0.0022	0.0183	0.0106	0.0098	0.0024	0.0552	0.0058	0.0122	0.0318	0.0035	0.0044	0.0044	0.0043	0.0076	0.0056	0.77505	0.2001	0.0395	0.078	0.65755	0.1782	0.0219	0.22515	0.4232	0.1295
GDM_032	0.0191	0.0182	0.0011	0.0292	0.0143	0.0098	0.0138	0.0164	0.0018	0.0428	0.0108	0.0069	0.0163	0.1213	0.0048	0.057	0.0206	0.0595	0.0117	0.2527	0.004	0.0366	0.0115	0.0353	0.0016	0.0221	0.0035	0.0161	0.0029	0.0752	0.0086	0.0098	0.0111	0.0049	0.0019	0.0054	0.0073	0.0085	0.0054	0.75125	0.2196	0.0373	0.0707	0.64325	0.193	0.0266	0.22345	0.4268	0.1359
GDM_033	0.0192	0.0116	0.0007	0.0322	0.0126	0.0074	0.0087	0.0141	0.0017	0.0485	0.0079	0.0061	0.0133	0.1205	0.0037	0.0708	0.0141	0.0468	0.0098	0.2664	0.004	0.0591	0.0205	0.0258	0.0021	0.0218	0.005	0.0126	0.0031	0.0642	0.0087	0.0119	0.015	0.0047	0.0027	0.005	0.0051	0.0079	0.0047	0.77815	0.2003	0.0308	0.0662	0.68115	0.1776	0.0227	0.22545	0.4515	0.1279
GDM_034	0.0277	0.0173	0.0009	0.0299	0.0196	0.0102	0.0151	0.0131	0.0021	0.0482	0.0123	0.006	0.0179	0.1075	0.0053	0.0652	0.0241	0.0638	0.01	0.2405	0.0035	0.0384	0.019	0.0274	0.002	0.0178	0.0054	0.016	0.0033	0.0656	0.0065	0.0079	0.0171	0.0045	0.0025	0.0048	0.0077	0.0084	0.0056	0.7695	0.2025	0.045	0.0785	0.646	0.176	0.0265	0.223	0.4178	0.1282
GDM_035	0.0195	0.0181	0.0012	0.032	0.0194	0.0111	0.015	0.0204	0.0027	0.0667	0.0142	0.0068	0.0203	0.1262	0.0069	0.0824	0.0222	0.0545	0.0108	0.2151	0.0048	0.0354	0.0155	0.0272	0.0025	0.018	0.0045	0.013	0.0031	0.0543	0.0062	0.0071	0.0132	0.004	0.0021	0.0045	0.0069	0.0077	0.0044	0.792	0.1787	0.0376	0.084	0.6704	0.1552	0.0235	0.2614	0.3775	0.1075
GDM_036	0.0179	0.0141	0.0006	0.024	0.012	0.0081	0.0126	0.0138	0.002	0.0435	0.0099	0.0052	0.0165	0.1263	0.0043	0.0581	0.0168	0.056	0.0119	0.2762	0.0037	0.0275	0.0097	0.0331	0.0018	0.0246	0.0037	0.0155	0.0023	0.0854	0.0056	0.0138	0.0119	0.0041	0.0016	0.0055	0.0066	0.0087	0.005	0.7436	0.2292	0.032	0.0612	0.6504	0.2034	0.0258	0.2246	0.4363	0.1457
GDM_037	0.0171	0.0122	0.0005	0.0314	0.0151	0.0084	0.0107	0.0127	0.0012	0.0524	0.0073	0.0063	0.0141	0.116	0.0036	0.0635	0.011	0.0459	0.0114	0.2729	0.003	0.0392	0.0116	0.0285	0.0026	0.0238	0.0057	0.0128	0.0042	0.0779	0.008	0.0164	0.0184	0.0045	0.0026	0.0057	0.0061	0.0096	0.0058	0.74225	0.2326	0.0293	0.0695	0.64345	0.2054	0.0272	0.21135	0.4332	0.1505
GDM_038	0.0086	0.0091	0.0004	0.0161	0.0087	0.0054	0.0101	0.015	0.001	0.0382	0.0063	0.0055	0.0158	0.1275	0.0044	0.0587	0.0109	0.0568	0.0127	0.2546	0.0035	0.0572	0.016	0.0375	0.0027	0.0293	0.0037	0.0197	0.0059	0.0839	0.0143	0.0115	0.0113	0.0069	0.0027	0.0053	0.0088	0.0094	0.0045	0.71695	0.2574	0.0177	0.0464	0.65285	0.2294	0.028	0.22005	0.4613	0.1615
GDM_039	0.0318	0.0142	0.0009	0.0371	0.0169	0.0079	0.0109	0.0151	0.0012	0.0473	0.0078	0.0068	0.0147	0.1191	0.0049	0.064	0.0152	0.0442	0.01	0.2644	0.0039	0.04	0.0154	0.0272	0.0025	0.0221	0.0025	0.0126	0.0042	0.0756	0.0063	0.0136	0.0096	0.0039	0.0014	0.0046	0.0071	0.009	0.0041	0.7694	0.2063	0.046	0.0775	0.6459	0.1815	0.0248	0.2213	0.4222	0.1318
GDM_040	0.0123	0.0122	0.0005	0.0227	0.0116	0.0079	0.0132	0.0123	0.0028	0.0431	0.0093	0.0059	0.0137	0.1161	0.0045	0.0675	0.0172	0.0505	0.0129	0.2697	0.0043	0.0416	0.0124	0.0286	0.0026	0.0249	0.0076	0.0149	0.0034	0.0707	0.0091	0.0141	0.0214	0.0049	0.0037	0.0069	0.0063	0.0102	0.0066	0.73515	0.2359	0.0245	0.0564	0.65425	0.2059	0.03	0.22195	0.4422	0.1491
GDM_041	0.0269	0.0169	0.0012	0.0423	0.0214	0.0163	0.0099	0.0159	0.0015	0.0635	0.0122	0.0062	0.0136	0.1204	0.0051	0.0611	0.0168	0.0376	0.0075	0.2519	0.0041	0.0356	0.0157	0.0238	0.0015	0.0222	0.0076	0.0091	0.0031	0.0579	0.0068	0.0141	0.0208	0.0041	0.0031	0.0049	0.0046	0.0081	0.0049	0.7831	0.1966	0.0438	0.0948	0.6445	0.1741	0.0225	0.2201	0.4	0.1239
GDM_042	0.0151	0.0125	0.0006	0.0297	0.0121	0.0072	0.0111	0.013	0.0021	0.0483	0.008	0.0048	0.0129	0.1129	0.0038	0.062	0.0137	0.0473	0.0106	0.2722	0.0036	0.0432	0.0128	0.0282	0.003	0.0241	0.0067	0.0146	0.0027	0.0771	0.009	0.0155	0.0211	0.0052	0.0035	0.0059	0.0074	0.0109	0.0058	0.7354	0.2407	0.0276	0.0625	0.6453	0.2107	0.03	0.2077	0.4411	0.1546
GDM_043	0.0124	0.0133	0.0009	0.0189	0.0084	0.0072	0.0103	0.0167	0.0021	0.042	0.0071	0.005	0.0126	0.1192	0.0036	0.0509	0.0092	0.0473	0.0113	0.2774	0.0044	0.0355	0.0095	0.0363	0.0012	0.0275	0.0072	0.0155	0.0027	0.0879	0.0121	0.019	0.0233	0.0056	0.0035	0.0075	0.0066	0.0112	0.0075	0.7011	0.2746	0.0257	0.048	0.6274	0.2418	0.0328	0.198	0.4463	0.1771
GDM_044	0.025	0.0141	0.001	0.037	0.0175	0.0099	0.0117	0.0165	0.0021	0.0592	0.0119	0.0071	0.0151	0.1263	0.0055	0.0667	0.0191	0.047	0.0086	0.2376	0.0047	0.0381	0.0156	0.0287	0.0023	0.0216	0.0062	0.0118	0.0029	0.0626	0.0061	0.0108	0.0172	0.0044	0.0026	0.0056	0.0061	0.0087	0.0051	0.77345	0.2027	0.0391	0.0805	0.65385	0.1772	0.0255	0.23625	0.4018	0.124
GDM_045	0.0148	0.0167	0.0005	0.0262	0.0103	0.0088	0.0167	0.0134	0.0008	0.0501	0.013	0.008	0.0075	0.113	0.0053	0.0761	0.0228	0.0268	0.01	0.278	0.0037	0.0398	0.0104	0.0171	0.0019	0.0195	0.0172	0.0057	0.0012	0.0474	0.0043	0.0225	0.0534	0.0036	0.0057	0.006	0.0031	0.009	0.01	0.742	0.2276	0.0315	0.0533	0.6572	0.1995	0.0281	0.2287	0.4144	0.1498
GDM_046	0.0139	0.016	0.0009	0.0241	0.0104	0.0095	0.0128	0.015	0.0018	0.0494	0.011	0.0055	0.0123	0.1144	0.0058	0.0708	0.0206	0.0441	0.0107	0.2609	0.0043	0.0434	0.0181	0.0262	0.002	0.0208	0.0094	0.0114	0.0035	0.0664	0.006	0.014	0.0298	0.0039	0.0037	0.0055	0.0059	0.0094	0.0067	0.74945	0.2246	0.0299	0.0572	0.66235	0.1971	0.0275	0.22665	0.4292	0.1442
GDM_047	0.0093	0.0093	0.0004	0.0183	0.0088	0.0068	0.011	0.0122	0.0008	0.0391	0.0071	0.0071	0.0103	0.121	0.0043	0.0619	0.012	0.0389	0.0107	0.2942	0.0042	0.0497	0.0159	0.029	0.0022	0.0276	0.0056	0.0121	0.0031	0.0825	0.0104	0.0197	0.0183	0.0057	0.003	0.0061	0.0053	0.0099	0.0062	0.72805	0.2467	0.0186	0.0446	0.66485	0.2192	0.0275	0.21305	0.4673	0.1609
GDM_048	0.0158	0.0182	0.0005	0.0195	0.0094	0.0086	0.0137	0.0161	0.0011	0.0359	0.0097	0.0061	0.0202	0.1313	0.0041	0.0569	0.0175	0.0664	0.0132	0.2535	0.0047	0.0375	0.0091	0.0309	0.0022	0.0199	0.0082	0.0159	0.0049	0.0661	0.009	0.0092	0.0252	0.005	0.0042	0.0058	0.0084	0.0101	0.0062	0.73905	0.2312	0.034	0.0582	0.64685	0.2007	0.0305	0.23305	0.4324	0.1453
GDM_049	0.0176	0.0153	0.0006	0.0203	0.0138	0.0076	0.0148	0.0138	0.0015	0.0414	0.0108	0.0065	0.0149	0.125	0.0046	0.0681	0.02	0.052	0.0101	0.2782	0.0032	0.039	0.0098	0.0312	0.0015	0.0224	0.0027	0.0138	0.0023	0.0763	0.0083	0.0121	0.0091	0.0046	0.0017	0.0053	0.0064	0.0087	0.005	0.76075	0.2114	0.0329	0.0572	0.67065	0.186	0.0254	0.23585	0.44	0.1335
GDM_050	0.0259	0.0169	0.0009	0.0354	0.0208	0.0112	0.0122	0.0156	0.0024	0.0568	0.0114	0.0062	0.0199	0.1121	0.0052	0.0664	0.0198	0.0696	0.0098	0.2183	0.0032	0.0371	0.0155	0.0316	0.0022	0.0199	0.0031	0.0192	0.0053	0.065	0.0084	0.0065	0.0106	0.0054	0.0014	0.0053	0.0107	0.0084	0.0043	0.7675	0.2073	0.0428	0.0882	0.6365	0.1786	0.0287	0.2265	0.4005	0.1271
GDM_051	0.0239	0.0146	0.0005	0.0307	0.013	0.0073	0.0109	0.0154	0.0015	0.0417	0.0071	0.0061	0.0185	0.1288	0.0036	0.0526	0.0117	0.0675	0.0123	0.2498	0.0023	0.0436	0.0098	0.0302	0.0028	0.0198	0.0089	0.016	0.0046	0.0637	0.0092	0.0083	0.0252	0.0051	0.0047	0.0052	0.0081	0.0098	0.0052	0.74695	0.2268	0.0385	0.07	0.63845	0.1985	0.0283	0.21825	0.4347	0.142
GDM_052	0.0095	0.012	0.0004	0.0159	0.0073	0.0064	0.0111	0.0143	0.0015	0.0403	0.0082	0.0051	0.0137	0.1308	0.0036	0.0606	0.0137	0.0467	0.0124	0.2899	0.0045	0.0362	0.012	0.03	0.0022	0.0267	0.0067	0.0135	0.0038	0.0818	0.0077	0.0179	0.0207	0.0046	0.0027	0.0055	0.0054	0.0091	0.0056	0.73005	0.2439	0.0215	0.0437	0.66485	0.2183	0.0256	0.22495	0.4549	0.1582
GDM_053	0.0143	0.0164	0.0007	0.0288	0.0113	0.0093	0.0133	0.0159	0.0015	0.054	0.0118	0.0053	0.0143	0.1287	0.0051	0.0708	0.0216	0.0424	0.0091	0.2802	0.0047	0.0387	0.0129	0.022	0.0022	0.0197	0.0078	0.0088	0.003	0.0545	0.0059	0.0131	0.0221	0.0037	0.0032	0.0052	0.0044	0.0082	0.0052	0.78605	0.189	0.0307	0.0644	0.69095	0.166	0.023	0.24315	0.4306	0.1195
GDM_054	0.0235	0.0107	0.0004	0.0264	0.0166	0.0065	0.0102	0.0135	0.0008	0.0411	0.0062	0.0053	0.0136	0.1235	0.0037	0.0485	0.0101	0.0444	0.0105	0.2749	0.0038	0.0318	0.0103	0.0391	0.0016	0.0283	0.0035	0.0147	0.0024	0.0947	0.0073	0.0177	0.0131	0.0055	0.0019	0.0071	0.0086	0.0119	0.0061	0.71295	0.2635	0.0342	0.0635	0.61525	0.2298	0.0337	0.20205	0.4377	0.1644
GDM_055	0.0228	0.014	0.0009	0.0253	0.0158	0.0106	0.0123	0.0125	0.0021	0.0443	0.0107	0.0048	0.0183	0.1122	0.0043	0.0632	0.0206	0.0604	0.0108	0.2329	0.0035	0.0445	0.0142	0.0327	0.0022	0.0228	0.0082	0.0187	0.0055	0.0684	0.0109	0.0093	0.0219	0.0055	0.0045	0.0052	0.0087	0.0097	0.005	0.7355	0.2392	0.0368	0.0709	0.6278	0.2106	0.0286	0.221	0.4214	0.1499
GDM_056	0.0167	0.0161	0.0008	0.0254	0.0114	0.0091	0.0133	0.0175	0.0018	0.0436	0.0101	0.0055	0.0186	0.1238	0.0045	0.0607	0.0162	0.0638	0.0105	0.2533	0.0037	0.0391	0.0087	0.032	0.0022	0.0223	0.0058	0.0175	0.003	0.0718	0.009	0.0092	0.0171	0.0053	0.0031	0.0047	0.0087	0.0092	0.0049	0.74765	0.2258	0.0328	0.0653	0.64955	0.1983	0.0275	0.22655	0.4309	0.1407
GDM_057	0.0188	0.0142	0.0006	0.0264	0.0125	0.0081	0.0112	0.0155	0.0008	0.0348	0.0069	0.0069	0.0137	0.1305	0.0041	0.0538	0.0126	0.0443	0.0131	0.2748	0.0044	0.0418	0.014	0.0286	0.0022	0.0239	0.0077	0.0121	0.0038	0.0725	0.0089	0.0148	0.0244	0.0051	0.0036	0.0062	0.006	0.0101	0.0063	0.73605	0.2362	0.033	0.0613	0.64175	0.2076	0.0286	0.21815	0.4417	0.1514
GDM_058	0.0137	0.014	0.0006	0.0202	0.0108	0.008	0.0146	0.0134	0.0016	0.0404	0.0094	0.0058	0.0125	0.1117	0.0049	0.0606	0.0185	0.0502	0.0113	0.2474	0.0039	0.0378	0.0129	0.0405	0.0018	0.0273	0.0058	0.0189	0.0045	0.095	0.0103	0.0144	0.019	0.0055	0.0027	0.0062	0.0076	0.0101	0.0063	0.6954	0.2759	0.0277	0.0521	0.6156	0.2457	0.0302	0.2111	0.4276	0.1765
GDM_059	0.0275	0.0164	0.001	0.0458	0.0219	0.01	0.0114	0.0169	0.0017	0.0658	0.0105	0.0049	0.0214	0.1052	0.0043	0.0667	0.018	0.0751	0.0103	0.1943	0.0026	0.0387	0.0123	0.035	0.0025	0.0205	0.0027	0.0246	0.0038	0.0701	0.0103	0.0056	0.0089	0.0054	0.0015	0.0045	0.0105	0.0073	0.0041	0.75855	0.2173	0.0439	0.1001	0.61455	0.1909	0.0264	0.21805	0.3837	0.1347
GDM_060	0.02	0.0135	0.0006	0.0265	0.014	0.0079	0.011	0.0143	0.0014	0.0563	0.0085	0.0062	0.0195	0.1142	0.004	0.0663	0.0138	0.0706	0.009	0.2358	0.0041	0.042	0.0133	0.0304	0.0022	0.0202	0.006	0.0189	0.0045	0.0723	0.0091	0.008	0.0186	0.0051	0.0037	0.0041	0.0103	0.0096	0.0044	0.7497	0.2274	0.0335	0.0685	0.6477	0.199	0.0284	0.2209	0.4246	0.1443
GDM_061	0.0126	0.0147	0.0006	0.0219	0.0098	0.0076	0.013	0.0138	0.0019	0.0447	0.0095	0.0067	0.0155	0.113	0.0039	0.0649	0.0182	0.0613	0.0107	0.2584	0.0038	0.0421	0.0096	0.0314	0.0019	0.0223	0.006	0.0177	0.0035	0.0795	0.011	0.0114	0.0193	0.0053	0.0036	0.0051	0.0084	0.01	0.0053	0.73115	0.2417	0.0273	0.0554	0.64845	0.2129	0.0288	0.21885	0.4368	0.1564
GDM_062	0.0179	0.014	0.0007	0.0279	0.0115	0.0087	0.0115	0.0164	0.0012	0.0467	0.009	0.0062	0.0147	0.1282	0.0044	0.0545	0.0149	0.0518	0.0096	0.2414	0.0039	0.0361	0.0113	0.0349	0.0029	0.0242	0.0086	0.0158	0.0028	0.0797	0.0086	0.0121	0.0261	0.0054	0.0038	0.0064	0.0081	0.0113	0.0065	0.7183	0.2572	0.0319	0.0635	0.6229	0.2249	0.0323	0.2198	0.4151	0.1607
GDM_063	0.0093	0.0115	0.0004	0.0181	0.009	0.0078	0.0113	0.0136	0.0013	0.0382	0.0072	0.0054	0.0146	0.1288	0.0039	0.0529	0.0109	0.0492	0.0129	0.2984	0.0048	0.0413	0.0099	0.0291	0.0022	0.0219	0.009	0.0122	0.004	0.0675	0.0081	0.0147	0.0289	0.0051	0.0042	0.007	0.0063	0.0112	0.0082	0.7338	0.2396	0.0208	0.0499	0.6631	0.2069	0.0327	0.2138	0.4658	0.1517
GDM_064	0.0351	0.0155	0.0006	0.0378	0.0176	0.0135	0.0098	0.0136	0.0008	0.0487	0.0093	0.0042	0.0117	0.1258	0.004	0.0567	0.0142	0.0331	0.0091	0.2747	0.0031	0.0397	0.0156	0.0245	0.002	0.0217	0.0091	0.0079	0.0015	0.06	0.0053	0.0164	0.0265	0.0036	0.003	0.0056	0.004	0.0087	0.0058	0.7732	0.2056	0.0506	0.0812	0.6414	0.1815	0.0241	0.2145	0.4235	0.1298
GDM_065	0.0106	0.0146	0.0007	0.0255	0.0097	0.0101	0.013	0.0147	0.0012	0.0515	0.011	0.0056	0.0157	0.1101	0.0047	0.07	0.0188	0.0545	0.0146	0.2202	0.0044	0.0348	0.0139	0.0385	0.0024	0.0261	0.0042	0.0206	0.0052	0.0913	0.01	0.0125	0.0156	0.0062	0.0025	0.0067	0.0109	0.0114	0.0059	0.6995	0.27	0.0252	0.0617	0.6126	0.2351	0.0349	0.2221	0.399	0.1706
GDM_066	0.0132	0.0157	0.0006	0.0246	0.0119	0.0106	0.0161	0.0163	0.0016	0.0476	0.0139	0.0078	0.0142	0.1233	0.0056	0.0811	0.0255	0.0485	0.0109	0.2529	0.0041	0.0434	0.0127	0.0309	0.0019	0.02	0.0055	0.012	0.0029	0.0601	0.0076	0.0097	0.0161	0.0043	0.0026	0.0058	0.0051	0.0082	0.0057	0.7712	0.1984	0.0289	0.0619	0.6804	0.1736	0.0248	0.2536	0.4199	0.1211
GDM_067	0.0092	0.0112	0.0002	0.0177	0.0066	0.0054	0.0119	0.0149	0.0011	0.0353	0.007	0.0076	0.0119	0.1363	0.0042	0.0587	0.0128	0.0466	0.0174	0.2949	0.0045	0.0371	0.0072	0.0332	0.002	0.0244	0.008	0.0121	0.0042	0.0721	0.0074	0.0153	0.0239	0.0048	0.0032	0.0069	0.006	0.0101	0.0068	0.7266	0.2404	0.0204	0.0418	0.6644	0.2106	0.0298	0.2277	0.4579	0.1499
GDM_068	0.0193	0.016	0.0011	0.0313	0.0157	0.0132	0.0096	0.0167	0.002	0.0552	0.0112	0.0053	0.0167	0.1224	0.0053	0.0572	0.0156	0.0487	0.0095	0.252	0.0044	0.0344	0.0141	0.0279	0.0022	0.0239	0.0079	0.0126	0.0041	0.0677	0.0081	0.0133	0.0221	0.0046	0.0037	0.0053	0.006	0.0089	0.0049	0.75515	0.2232	0.0353	0.078	0.64185	0.1981	0.0251	0.21985	0.4155	0.1415
GDM_069	0.0108	0.0141	0.0005	0.0226	0.008	0.0079	0.0167	0.015	0.0016	0.0456	0.0109	0.0071	0.0109	0.1175	0.005	0.0779	0.0234	0.0404	0.017	0.2363	0.0044	0.0505	0.0132	0.0305	0.0015	0.0244	0.0113	0.0126	0.004	0.0681	0.0093	0.0148	0.032	0.0048	0.005	0.0055	0.0048	0.0084	0.0056	0.72005	0.2426	0.0249	0.0499	0.64525	0.2183	0.0243	0.23825	0.4125	0.1561
GDM_070	0.0244	0.017	0.001	0.0423	0.0167	0.0105	0.0104	0.0168	0.0012	0.0535	0.0096	0.0041	0.0115	0.1272	0.0048	0.0561	0.0184	0.0381	0.0095	0.2825	0.005	0.0324	0.0134	0.0256	0.0024	0.0206	0.0046	0.0081	0.0032	0.0606	0.0045	0.015	0.0154	0.0034	0.0019	0.0067	0.0057	0.0104	0.0055	0.78445	0.1936	0.0414	0.082	0.66105	0.1653	0.0283	0.22005	0.4246	0.1188
GDM_071	0.0234	0.0142	0.0006	0.0275	0.0145	0.0091	0.01	0.0162	0.0017	0.046	0.0081	0.0058	0.0164	0.1333	0.0036	0.0566	0.0112	0.0499	0.0094	0.2887	0.0042	0.0323	0.0103	0.0302	0.0019	0.0199	0.0083	0.0109	0.0019	0.062	0.0049	0.0121	0.0237	0.0036	0.0026	0.006	0.0046	0.0085	0.0058	0.7707	0.2069	0.0376	0.0681	0.665	0.182	0.0249	0.224	0.4457	0.1277
GDM_072	0.0094	0.0117	0.0004	0.0178	0.0082	0.0077	0.011	0.0136	0.0008	0.0408	0.0083	0.0044	0.0189	0.1195	0.0037	0.056	0.013	0.0735	0.0099	0.269	0.0021	0.0348	0.0102	0.039	0.0023	0.0238	0.0039	0.0227	0.0046	0.0923	0.0087	0.0113	0.0127	0.0048	0.0019	0.0049	0.0088	0.0084	0.0052	0.7216	0.2553	0.0211	0.053	0.6475	0.228	0.0273	0.2133	0.4586	0.1639
GDM_073	0.0371	0.02	0.001	0.0295	0.0192	0.0099	0.014	0.0118	0.002	0.0409	0.0116	0.0062	0.0161	0.1008	0.0049	0.0588	0.0246	0.0626	0.0086	0.243	0.0026	0.0328	0.0165	0.0299	0.002	0.0195	0.0029	0.0196	0.0033	0.0829	0.0071	0.01	0.0113	0.0048	0.0015	0.0048	0.0107	0.0097	0.0053	0.7488	0.2253	0.0571	0.0757	0.616	0.1948	0.0305	0.2083	0.4118	0.1453
GDM_074	0.017	0.0137	0.0006	0.025	0.0142	0.0093	0.0121	0.0162	0.0012	0.0478	0.0089	0.0057	0.0145	0.1339	0.0043	0.0608	0.0132	0.0457	0.011	0.285	0.0035	0.0345	0.0118	0.0304	0.0019	0.026	0.0036	0.012	0.0019	0.0747	0.0067	0.014	0.011	0.0039	0.0017	0.005	0.0053	0.0079	0.0039	0.76395	0.2099	0.0307	0.0636	0.66965	0.1878	0.0221	0.22955	0.4424	0.1309
GDM_075	0.0166	0.0125	0.0004	0.0218	0.0105	0.0066	0.0108	0.0161	0.0009	0.0378	0.0072	0.0044	0.0213	0.1332	0.0035	0.0554	0.0118	0.0733	0.0105	0.2715	0.003	0.0409	0.0091	0.03	0.002	0.0199	0.0088	0.0167	0.0027	0.0709	0.008	0.0092	0.0238	0.0039	0.0036	0.0035	0.0066	0.0075	0.0039	0.7556	0.221	0.0291	0.0606	0.6659	0.1995	0.0215	0.2274	0.4585	0.1423
GDM_076	0.0194	0.0166	0.0009	0.0293	0.0091	0.0093	0.012	0.017	0.0018	0.0401	0.0087	0.0061	0.0157	0.1328	0.0049	0.0632	0.0144	0.0493	0.0113	0.2761	0.0043	0.0352	0.0141	0.0264	0.0024	0.021	0.0085	0.0113	0.0024	0.0651	0.0054	0.0133	0.0235	0.0035	0.0029	0.0046	0.0049	0.0079	0.0052	0.76525	0.2083	0.036	0.0643	0.66495	0.1857	0.0226	0.23405	0.4373	0.132
GDM_077	0.0245	0.015	0.0006	0.0251	0.0119	0.0077	0.0123	0.0139	0.0016	0.0284	0.0077	0.0068	0.0122	0.1242	0.0041	0.0499	0.017	0.0438	0.012	0.2704	0.0042	0.0413	0.0132	0.0296	0.0033	0.0256	0.0102	0.0127	0.0044	0.0705	0.0087	0.016	0.0298	0.0054	0.0047	0.007	0.0061	0.0109	0.0074	0.7201	0.2523	0.0395	0.0575	0.6231	0.2209	0.0314	0.2108	0.4416	0.1592
GDM_078	0.0179	0.0122	0.0005	0.0285	0.015	0.0073	0.0112	0.0146	0.0006	0.0463	0.0072	0.0053	0.0157	0.1199	0.0033	0.0616	0.0118	0.0512	0.0124	0.265	0.0037	0.048	0.0115	0.0258	0.0018	0.0202	0.0104	0.0126	0.0037	0.0655	0.0088	0.0122	0.0304	0.0048	0.005	0.0048	0.0069	0.0102	0.006	0.74445	0.2291	0.0301	0.067	0.64735	0.2012	0.0279	0.21495	0.4376	0.1478
GDM_079	0.0224	0.013	0.0008	0.0312	0.0186	0.0081	0.0113	0.0141	0.0013	0.0529	0.0095	0.0063	0.0149	0.1209	0.0053	0.0705	0.0173	0.0447	0.0098	0.2542	0.0036	0.051	0.02	0.031	0.002	0.0214	0.0024	0.0124	0.0022	0.0696	0.008	0.0115	0.0084	0.0045	0.0015	0.0052	0.0059	0.0078	0.0042	0.77745	0.198	0.0354	0.0736	0.66845	0.1749	0.0231	0.23205	0.4303	0.1233
GDM_080	0.0198	0.0127	0.0006	0.0229	0.0169	0.0074	0.0102	0.0166	0.0011	0.0404	0.0088	0.0042	0.0136	0.1507	0.0046	0.0578	0.0167	0.0362	0.0102	0.3042	0.0053	0.0348	0.0153	0.0233	0.0018	0.0205	0.0091	0.0065	0.0023	0.0502	0.0034	0.0154	0.0249	0.0029	0.0025	0.0062	0.004	0.0092	0.0068	0.7885	0.189	0.0325	0.0614	0.6946	0.1628	0.0262	0.2455	0.4505	0.1143
GDM_081	0.0169	0.0121	0.0005	0.0264	0.0126	0.0086	0.01	0.0146	0.0012	0.0447	0.0075	0.007	0.0128	0.1316	0.0036	0.0554	0.0115	0.0425	0.0105	0.2852	0.0038	0.0393	0.0133	0.0309	0.002	0.0247	0.0073	0.0115	0.0034	0.0716	0.0074	0.0165	0.0218	0.0044	0.003	0.0057	0.0047	0.0086	0.0052	0.7476	0.2287	0.029	0.0609	0.6577	0.2045	0.0242	0.2184	0.449	0.1453
GDM_082	0.0394	0.0164	0.0006	0.0416	0.0204	0.0118	0.0106	0.0125	0.0009	0.0484	0.0095	0.0052	0.0175	0.1061	0.0037	0.0621	0.0172	0.0509	0.0096	0.226	0.0027	0.0403	0.0151	0.0274	0.0028	0.02	0.0102	0.0138	0.0035	0.067	0.0086	0.0113	0.0305	0.0045	0.0047	0.0049	0.0069	0.0095	0.0058	0.7457	0.2314	0.0558	0.0919	0.598	0.2043	0.0271	0.2092	0.3954	0.1488
GDM_083	0.0209	0.0137	0.0006	0.0223	0.0144	0.0089	0.0096	0.0149	0.001	0.0487	0.009	0.0047	0.0157	0.1259	0.0037	0.0518	0.0115	0.0526	0.0103	0.2627	0.0021	0.0311	0.0092	0.0336	0.002	0.0252	0.006	0.0158	0.0028	0.0837	0.0083	0.0139	0.0193	0.0057	0.0029	0.0065	0.0102	0.0125	0.0062	0.72305	0.2546	0.0346	0.0619	0.62655	0.2192	0.0354	0.21095	0.4245	0.1589
GDM_085	0.0263	0.0155	0.0008	0.0316	0.0182	0.01	0.0126	0.0137	0.0019	0.043	0.0096	0.0059	0.0205	0.1126	0.0042	0.063	0.018	0.0638	0.0112	0.2529	0.004	0.0428	0.0157	0.0253	0.002	0.0178	0.0072	0.0139	0.0049	0.0576	0.0082	0.008	0.0205	0.0045	0.0041	0.0045	0.0081	0.0095	0.0061	0.77105	0.2022	0.0418	0.0811	0.64815	0.174	0.0282	0.22125	0.4315	0.1262
GDM_086	0.0239	0.0158	0.0009	0.0387	0.019	0.0105	0.0092	0.0191	0.0012	0.0575	0.0087	0.0044	0.0133	0.1396	0.0048	0.062	0.012	0.0347	0.0092	0.2701	0.0059	0.0354	0.0119	0.0197	0.0025	0.0182	0.0134	0.0059	0.0019	0.0449	0.0032	0.0139	0.0336	0.0029	0.0034	0.0066	0.004	0.0097	0.0083	0.7872	0.1921	0.0397	0.0824	0.6651	0.1635	0.0286	0.2339	0.4118	0.1163
GDM_087	0.0165	0.0142	0.0007	0.0223	0.0091	0.0107	0.0112	0.0155	0.0011	0.0398	0.008	0.0068	0.0146	0.1269	0.0038	0.0561	0.0099	0.0501	0.0111	0.2688	0.0047	0.0369	0.0081	0.0313	0.0015	0.0258	0.0087	0.0138	0.0049	0.0766	0.01	0.0147	0.0249	0.0056	0.0043	0.0059	0.0074	0.0111	0.0066	0.7212	0.2531	0.0307	0.0574	0.6331	0.2221	0.031	0.2147	0.4359	0.1607
GDM_088	0.0105	0.011	0.0006	0.0188	0.0083	0.0066	0.0112	0.0174	0.002	0.0341	0.0071	0.0071	0.0143	0.126	0.0037	0.057	0.0128	0.0583	0.0106	0.249	0.0035	0.0496	0.011	0.0375	0.0025	0.0259	0.0083	0.0193	0.0046	0.0794	0.0132	0.0108	0.0233	0.0067	0.0048	0.006	0.009	0.0112	0.007	0.70515	0.2695	0.0215	0.0486	0.63505	0.2363	0.0332	0.21735	0.4456	0.1681
GDM_089	0.0155	0.0181	0.0009	0.0267	0.0097	0.0097	0.0142	0.0228	0.0013	0.0528	0.0131	0.0067	0.0166	0.1389	0.0052	0.0738	0.022	0.0545	0.0098	0.2441	0.0045	0.0349	0.0114	0.0309	0.0024	0.023	0.0042	0.0134	0.0024	0.0666	0.0066	0.0102	0.011	0.0036	0.0018	0.0042	0.0043	0.0056	0.003	0.77985	0.1932	0.0336	0.0636	0.68265	0.1761	0.0171	0.25985	0.4099	0.1198
GDM_090	0.0145	0.0163	0.0006	0.0246	0.0132	0.0076	0.0133	0.0166	0.0013	0.0482	0.0096	0.0072	0.016	0.1304	0.0047	0.0706	0.0172	0.0529	0.0112	0.2624	0.0037	0.0411	0.0131	0.0287	0.0016	0.0215	0.0062	0.0125	0.0026	0.0676	0.0064	0.0114	0.0174	0.0037	0.0023	0.0047	0.005	0.0074	0.0047	0.7682	0.2037	0.0308	0.062	0.6754	0.1819	0.0218	0.2425	0.4312	0.1286
GDM_091	0.0215	0.0133	0.0007	0.0254	0.0156	0.0095	0.0114	0.016	0.0012	0.0454	0.0098	0.0057	0.0169	0.1309	0.0045	0.0657	0.0142	0.0484	0.0097	0.255	0.0037	0.0408	0.0137	0.0318	0.0016	0.0237	0.0071	0.0128	0.0023	0.0701	0.0081	0.0119	0.0196	0.0045	0.003	0.0051	0.0058	0.0085	0.0052	0.75505	0.2211	0.0348	0.0681	0.65215	0.1965	0.0246	0.23505	0.4258	0.1374
GDM_092	0.0207	0.0134	0.0006	0.0281	0.0137	0.0088	0.012	0.0125	0.0019	0.0423	0.0089	0.0061	0.0146	0.1175	0.004	0.0607	0.0161	0.0492	0.0097	0.2725	0.0042	0.0438	0.0133	0.022	0.0021	0.0193	0.0119	0.0113	0.0026	0.0595	0.0072	0.0139	0.0364	0.0045	0.0057	0.0059	0.0057	0.0098	0.0074	0.74985	0.2252	0.0341	0.0658	0.64995	0.1964	0.0288	0.21595	0.4383	0.147
GDM_093	0.0528	0.0148	0.0004	0.0484	0.0272	0.0098	0.0115	0.0151	0.0007	0.0528	0.0109	0.0058	0.0163	0.1302	0.0042	0.0747	0.0181	0.0286	0.0087	0.263	0.0054	0.0411	0.0125	0.0135	0.0021	0.0134	0.0105	0.004	0.0016	0.031	0.0025	0.0112	0.0278	0.0024	0.0028	0.0053	0.003	0.008	0.0079	0.8299	0.147	0.0676	0.1021	0.6602	0.1228	0.0242	0.2464	0.3901	0.0886
GDM_094	0.0216	0.0152	0.0005	0.0266	0.0139	0.0085	0.0118	0.0161	0.001	0.0512	0.0109	0.0056	0.0158	0.1285	0.0042	0.0661	0.0176	0.0486	0.0106	0.2488	0.0038	0.0354	0.0121	0.0367	0.002	0.025	0.0034	0.0144	0.0038	0.0779	0.0074	0.0123	0.0112	0.0046	0.0016	0.0063	0.006	0.0082	0.005	0.7492	0.2258	0.0368	0.0653	0.6471	0.2003	0.0255	0.235	0.4158	0.1395
GDM_095	0.0255	0.0216	0.0017	0.0426	0.0233	0.0184	0.0105	0.015	0.0015	0.0618	0.0141	0.0056	0.0133	0.1135	0.0052	0.0647	0.0206	0.034	0.0088	0.2707	0.0057	0.0342	0.0205	0.0158	0.0028	0.015	0.0098	0.0053	0.0021	0.0381	0.0032	0.0131	0.0294	0.0028	0.0031	0.0061	0.0033	0.0089	0.0085	0.8107	0.1673	0.0471	0.0993	0.6643	0.1405	0.0268	0.2201	0.4085	0.1032
GDM_096	0.019	0.0127	0.0006	0.0268	0.0132	0.0068	0.0106	0.0157	0.0019	0.0423	0.0071	0.0061	0.0127	0.1259	0.0035	0.0539	0.0117	0.0458	0.0109	0.2643	0.0037	0.0366	0.0095	0.0322	0.0024	0.0261	0.0098	0.0148	0.004	0.0791	0.0083	0.0168	0.0285	0.0048	0.0041	0.0057	0.0063	0.0098	0.0061	0.71675	0.2588	0.0317	0.0601	0.62495	0.2309	0.0279	0.21075	0.4304	0.1661
GDM_097	0.0259	0.0168	0.0006	0.032	0.0128	0.008	0.0148	0.0145	0.001	0.047	0.0119	0.006	0.017	0.1198	0.0053	0.0789	0.0269	0.0549	0.0095	0.2532	0.0035	0.0466	0.0176	0.0248	0.0023	0.0163	0.0035	0.0122	0.0037	0.0583	0.0054	0.0082	0.0115	0.0037	0.0016	0.0044	0.0074	0.008	0.0043	0.7972	0.1756	0.0427	0.0704	0.6841	0.1515	0.0241	0.2509	0.4227	0.109
GDM_098	0.0214	0.0147	0.0007	0.0327	0.0127	0.0092	0.0105	0.017	0.0014	0.0522	0.0096	0.0068	0.0133	0.1355	0.0049	0.0626	0.0155	0.0441	0.0104	0.2694	0.0043	0.034	0.0149	0.0301	0.0023	0.0236	0.0045	0.0108	0.002	0.069	0.0054	0.0132	0.0131	0.0038	0.0018	0.0055	0.0051	0.008	0.0039	0.7735	0.2021	0.0361	0.0686	0.6688	0.1796	0.0225	0.2352	0.4272	0.1246
GDM_099	0.0178	0.013	0.0005	0.0242	0.0131	0.0095	0.0094	0.0173	0.0008	0.0374	0.0078	0.0039	0.014	0.1459	0.0035	0.0442	0.0115	0.0426	0.0097	0.2838	0.0037	0.0309	0.0097	0.0346	0.0022	0.0288	0.0071	0.0114	0.0016	0.0803	0.0074	0.0184	0.0203	0.0045	0.0027	0.0061	0.0054	0.0096	0.0055	0.73315	0.2459	0.0308	0.0613	0.64105	0.2193	0.0266	0.22105	0.4434	0.1527
[truncated: 5 more columns]

## Sheet: IgG glycan data
ID	GP1	GP2	GP3	GP4	GP5	GP6	GP7	GP8	GP9	GP10	GP11	GP12	GP13	GP14	GP15	GP16	GP17	GP18	GP19	GP20	GP21	GP22	GP23	GP24	G0	G1	G2	S0	S1	S2	B	CF	HM
GDM_001	0.0004	0.0027	0.0008	0.0929	0.0014	0.0217	0.0041	0.1378	0.0977	0.0338	0.0056	0.0164	0.0035	0.2354	0.0221	0.0369	0.0193	0.1851	0.0197	0.0047	0.0102	0.0021	0.0259	0.02	0.1177	0.3159	0.5597	0.5564	0.261	0.0582	0.1285	0.935	0.0014
GDM_006	0.001	0.0037	0.0011	0.1683	0.0018	0.0385	0.005	0.156	0.0851	0.0405	0.0062	0.0181	0.0037	0.2192	0.0224	0.0227	0.016	0.1206	0.021	0.0055	0.0096	0.0014	0.0177	0.0148	0.2115	0.3155	0.4645	0.5562	0.1803	0.0435	0.1485	0.934	0.0018
GDM_007	0.0004	0.0037	0.0008	0.0769	0.0017	0.0347	0.0057	0.1387	0.0695	0.0579	0.0069	0.0272	0.0044	0.2471	0.0331	0.0279	0.0218	0.1769	0.0167	0.0044	0.0094	0.0015	0.018	0.0148	0.1157	0.3066	0.5709	0.5905	0.2433	0.0437	0.17	0.9195	0.0017
GDM_008	0.0004	0.0035	0.0006	0.1073	0.0015	0.0254	0.0039	0.1605	0.0854	0.0419	0.0055	0.0152	0.0032	0.2264	0.023	0.0302	0.0188	0.1686	0.0198	0.0048	0.0101	0.0013	0.0248	0.018	0.1366	0.3274	0.5292	0.565	0.2374	0.0542	0.1381	0.9372	0.0015
GDM_014	0.0005	0.0034	0.0009	0.1224	0.0014	0.0275	0.0033	0.1794	0.0732	0.0428	0.0051	0.0149	0.003	0.2151	0.0196	0.0273	0.0183	0.1666	0.0161	0.0039	0.0108	0.0017	0.0245	0.0182	0.1538	0.3311	0.5088	0.5564	0.2283	0.0552	0.134	0.9383	0.0014
GDM_015	0.0003	0.003	0.0009	0.0778	0.0019	0.0255	0.0053	0.1682	0.0728	0.0394	0.0045	0.0296	0.0037	0.2778	0.0236	0.0194	0.021	0.1497	0.018	0.0048	0.011	0.0016	0.0244	0.0156	0.1066	0.3096	0.576	0.6249	0.2081	0.0526	0.1319	0.917	0.0019
GDM_016	0.0003	0.0019	0.0008	0.0713	0.0017	0.0229	0.0026	0.1533	0.0623	0.0466	0.0051	0.0179	0.0033	0.2487	0.0271	0.0261	0.0196	0.2006	0.0205	0.0045	0.0109	0.002	0.027	0.0229	0.0964	0.296	0.6005	0.5669	0.2668	0.0628	0.1504	0.9347	0.0017
GDM_017	0.0007	0.0011	0.001	0.1585	0.0014	0.0334	0.0014	0.157	0.0833	0.0462	0.0062	0.0095	0.003	0.2302	0.0236	0.0243	0.0134	0.1435	0.0177	0.0038	0.0075	0.001	0.0171	0.0152	0.1937	0.3184	0.4817	0.5604	0.1989	0.0408	0.1463	0.9569	0.0014
GDM_018	0.0005	0.0015	0.0006	0.1274	0.0015	0.0297	0.0026	0.1399	0.0675	0.039	0.0045	0.0149	0.0025	0.2493	0.0239	0.025	0.0161	0.1866	0.0158	0.0038	0.0086	0.0012	0.0229	0.0144	0.1591	0.2785	0.5562	0.5441	0.2435	0.0471	0.131	0.9464	0.0015
GDM_019	0.0007	0.0048	0.0011	0.1394	0.0018	0.0381	0.0065	0.1684	0.0953	0.0428	0.0066	0.025	0.0035	0.231	0.021	0.0224	0.0188	0.1174	0.0142	0.0047	0.0103	0.0012	0.0142	0.0106	0.183	0.342	0.4672	0.6001	0.1728	0.0363	0.138	0.9221	0.0018
GDM_020	0.0004	0.0054	0.0009	0.0907	0.0014	0.0406	0.0076	0.1524	0.0689	0.0495	0.0053	0.0391	0.0045	0.2343	0.0266	0.0242	0.0256	0.1565	0.0148	0.0035	0.0114	0.0021	0.0185	0.0159	0.1371	0.3079	0.5493	0.5882	0.2211	0.0479	0.1593	0.8986	0.0014
GDM_021	0.0002	0.0016	0.0009	0.0724	0.0015	0.0233	0.003	0.1323	0.0615	0.0437	0.0051	0.0215	0.0034	0.2927	0.0297	0.0217	0.0196	0.1948	0.0168	0.0052	0.0098	0.0013	0.023	0.0147	0.0975	0.2673	0.6273	0.5929	0.2529	0.0488	0.138	0.9319	0.0015
GDM_022	0.0004	0.0016	0.0009	0.1071	0.0016	0.0257	0.0022	0.1619	0.0729	0.0448	0.0055	0.0133	0.003	0.2335	0.0244	0.0244	0.0175	0.1648	0.024	0.0046	0.0109	0.0017	0.03	0.0233	0.1348	0.3117	0.5464	0.5615	0.2307	0.0659	0.1524	0.9427	0.0016
GDM_023	0.0005	0.0007	0.0006	0.0818	0.0019	0.0184	0.0014	0.1544	0.089	0.0361	0.0055	0.0075	0.003	0.2746	0.0247	0.0269	0.0156	0.1751	0.0205	0.0051	0.0098	0.0012	0.0273	0.0183	0.1014	0.3133	0.5776	0.5962	0.2381	0.0566	0.1277	0.9531	0.0019
GDM_024	0.0003	0.0021	0.0015	0.1064	0.0016	0.0277	0.0039	0.1594	0.0968	0.0499	0.0066	0.0196	0.0041	0.2327	0.0295	0.0273	0.0187	0.1418	0.0204	0.0042	0.009	0.0017	0.0174	0.0173	0.1365	0.3439	0.5122	0.6025	0.2082	0.0454	0.1572	0.9335	0.0016
GDM_025	0.0005	0.0015	0.001	0.1243	0.0014	0.0239	0.0022	0.1584	0.0765	0.0352	0.0051	0.0126	0.0025	0.2131	0.019	0.0326	0.0195	0.1919	0.0181	0.005	0.0098	0.0012	0.0277	0.017	0.1502	0.31	0.5324	0.5246	0.2621	0.0557	0.122	0.9433	0.0014
GDM_026	0.0005	0.0018	0.0009	0.0939	0.0018	0.0309	0.0029	0.1288	0.0735	0.0522	0.0077	0.0144	0.0038	0.2674	0.0337	0.0266	0.0178	0.175	0.0169	0.0051	0.0096	0.0012	0.0186	0.015	0.1271	0.2917	0.5734	0.5844	0.2363	0.0444	0.1614	0.9407	0.0018
GDM_027	0.0005	0.0017	0.0008	0.1007	0.0014	0.0226	0.0024	0.1364	0.0872	0.0327	0.0051	0.0114	0.0029	0.27	0.0229	0.0283	0.0156	0.1875	0.0168	0.0044	0.0088	0.001	0.0253	0.0136	0.1255	0.2921	0.5758	0.571	0.2482	0.0487	0.1176	0.9496	0.0014
GDM_028	0.0004	0.0011	0.0009	0.0923	0.0012	0.0189	0.0015	0.1791	0.0684	0.0394	0.0044	0.0081	0.0027	0.2727	0.0217	0.0242	0.0155	0.1796	0.0157	0.0044	0.009	0.0012	0.0239	0.014	0.1127	0.317	0.5641	0.598	0.235	0.0481	0.118	0.9547	0.0012
GDM_029	0.0005	0.0025	0.0011	0.1001	0.0016	0.0359	0.0041	0.163	0.0603	0.0531	0.0058	0.024	0.0035	0.2325	0.0259	0.0259	0.0204	0.1654	0.0158	0.0044	0.0098	0.0018	0.0228	0.0195	0.139	0.3122	0.5414	0.5722	0.2275	0.0539	0.1613	0.9265	0.0016
GDM_030	0.0007	0.0022	0.0012	0.1628	0.0014	0.0302	0.0022	0.1725	0.1092	0.0392	0.0064	0.007	0.0021	0.1812	0.0181	0.0384	0.013	0.1404	0.0168	0.0048	0.0099	0.0011	0.0224	0.0167	0.1959	0.3679	0.4287	0.5379	0.2086	0.0501	0.1306	0.955	0.0014
GDM_031	0.0003	0.0032	0.0009	0.1165	0.0011	0.0288	0.003	0.1766	0.0793	0.0484	0.0056	0.0115	0.0026	0.2177	0.0231	0.0287	0.0147	0.1592	0.0214	0.0042	0.0086	0.0018	0.0221	0.0207	0.1488	0.3416	0.5034	0.5678	0.224	0.0532	0.1524	0.9484	0.0011
GDM_032	0.0003	0.007	0.001	0.1167	0.0016	0.0401	0.0081	0.1823	0.0887	0.0504	0.0066	0.0267	0.004	0.2205	0.0229	0.0245	0.0178	0.1214	0.018	0.0037	0.0082	0.001	0.0157	0.013	0.1641	0.3606	0.4692	0.6102	0.1817	0.0379	0.156	0.9211	0.0016
GDM_033	0.0004	0.0024	0.001	0.11	0.0013	0.0203	0.0026	0.1854	0.0745	0.0333	0.0039	0.0139	0.0028	0.2352	0.0174	0.0258	0.0177	0.1742	0.0153	0.0055	0.0096	0.0014	0.0297	0.0166	0.1331	0.3255	0.5338	0.569	0.233	0.0573	0.111	0.942	0.0013
GDM_034	0.0005	0.002	0.001	0.1443	0.0014	0.0314	0.003	0.1571	0.1034	0.0459	0.0072	0.0126	0.0031	0.2181	0.0257	0.0304	0.0137	0.1396	0.0179	0.0041	0.0071	0.0012	0.0154	0.0139	0.1782	0.347	0.4683	0.5761	0.2016	0.0376	0.1463	0.9508	0.0014
GDM_035	0.0004	0.0025	0.0006	0.0819	0.0018	0.0265	0.0043	0.1381	0.0834	0.0412	0.0059	0.0254	0.0041	0.254	0.0267	0.0295	0.0219	0.181	0.0187	0.0053	0.0089	0.0017	0.0196	0.0166	0.1113	0.3024	0.5786	0.5831	0.2511	0.0468	0.1414	0.9235	0.0018
GDM_036	0.0005	0.0014	0.0011	0.1211	0.0016	0.0267	0.0021	0.164	0.0817	0.0429	0.0057	0.0093	0.0029	0.251	0.0234	0.0254	0.0133	0.159	0.017	0.004	0.0083	0.0015	0.0207	0.0154	0.1497	0.3218	0.5218	0.583	0.2147	0.0459	0.1355	0.9545	0.0016
GDM_037	0.0003	0.0014	0.0012	0.091	0.0013	0.0208	0.0023	0.1695	0.0811	0.0408	0.005	0.0091	0.0024	0.251	0.0214	0.0297	0.0148	0.1838	0.0157	0.0043	0.0098	0.0012	0.0261	0.016	0.1135	0.3284	0.5513	0.5826	0.244	0.0531	0.1233	0.9522	0.0013
GDM_038	0.0003	0.0012	0.0007	0.0717	0.0012	0.019	0.0022	0.1369	0.0758	0.0387	0.0048	0.0125	0.0032	0.2746	0.0268	0.0286	0.0178	0.1975	0.0178	0.0047	0.0106	0.0019	0.0308	0.0207	0.0922	0.287	0.6142	0.5755	0.2617	0.064	0.1329	0.944	0.0012
GDM_039	0.0006	0.0036	0.0011	0.1489	0.0016	0.0282	0.0037	0.1794	0.0771	0.0325	0.0044	0.018	0.0025	0.1959	0.0161	0.0276	0.0193	0.1585	0.0183	0.0033	0.0104	0.0015	0.0301	0.0173	0.1813	0.3247	0.4879	0.5296	0.2237	0.0593	0.1208	0.9349	0.0016
GDM_040	0.0006	0.0013	0.0006	0.0812	0.0023	0.0198	0.0019	0.1539	0.0727	0.0455	0.0065	0.0115	0.0033	0.2562	0.0283	0.0294	0.0167	0.1872	0.0201	0.0062	0.0094	0.0015	0.0241	0.0201	0.1029	0.3099	0.5784	0.5798	0.2534	0.0551	0.1451	0.9456	0.0023
GDM_041	0.0005	0.003	0.0009	0.1087	0.0012	0.0354	0.0038	0.1797	0.0849	0.0633	0.0067	0.015	0.0033	0.2313	0.0285	0.024	0.0144	0.1269	0.0218	0.0042	0.0079	0.0013	0.0158	0.0173	0.1476	0.3624	0.4835	0.6165	0.1871	0.0423	0.1776	0.9448	0.0012
GDM_042	0.0005	0.0025	0.0007	0.0906	0.0016	0.0232	0.0031	0.1813	0.0697	0.0376	0.0043	0.0156	0.003	0.2579	0.0209	0.0216	0.0164	0.1666	0.0209	0.0043	0.0103	0.0013	0.028	0.0181	0.1168	0.3176	0.559	0.5934	0.2255	0.0577	0.1293	0.9412	0.0016
GDM_043	0.0004	0.0023	0.0007	0.0834	0.0016	0.0351	0.0045	0.1339	0.0589	0.0445	0.0047	0.0417	0.0046	0.2533	0.0281	0.021	0.0304	0.1753	0.0175	0.0062	0.0113	0.0022	0.0217	0.0167	0.1212	0.2675	0.6028	0.5742	0.2442	0.0519	0.1534	0.8945	0.0016
GDM_044	0.0006	0.0018	0.001	0.1171	0.0015	0.0213	0.0023	0.1837	0.0848	0.0402	0.0051	0.0114	0.0034	0.254	0.0231	0.0215	0.0145	0.1405	0.021	0.0045	0.0077	0.0011	0.0229	0.015	0.1408	0.3376	0.5146	0.608	0.1975	0.0467	0.1302	0.9508	0.0015
GDM_045	0.0003	0.0026	0.0015	0.0863	0.0015	0.0219	0.0034	0.1604	0.0642	0.0427	0.0047	0.0192	0.0035	0.2742	0.0249	0.0231	0.0199	0.1836	0.0147	0.0053	0.0101	0.0014	0.0189	0.0116	0.1111	0.2985	0.582	0.5972	0.2413	0.042	0.1254	0.9315	0.0015
GDM_046	0.0004	0.0026	0.0008	0.0791	0.0016	0.0312	0.0042	0.1456	0.0573	0.0461	0.0048	0.0256	0.0034	0.2546	0.0269	0.0241	0.0231	0.1923	0.0169	0.0028	0.0113	0.0016	0.0267	0.0172	0.1133	0.2821	0.5996	0.5685	0.2564	0.0568	0.1481	0.9232	0.0016
GDM_047	0.0003	0.0013	0.0004	0.0711	0.0013	0.0194	0.0019	0.1388	0.0714	0.0444	0.0054	0.0104	0.003	0.255	0.0282	0.031	0.0184	0.216	0.0182	0.0059	0.01	0.0017	0.0271	0.0194	0.0921	0.2929	0.6074	0.5585	0.2836	0.0582	0.1397	0.9457	0.0013
GDM_048	0.0004	0.0023	0.0013	0.1231	0.0022	0.0451	0.0034	0.1505	0.0724	0.0589	0.008	0.0125	0.0034	0.2213	0.029	0.0286	0.0166	0.1489	0.0201	0.0059	0.0092	0.0012	0.0177	0.0179	0.1709	0.3218	0.4978	0.5594	0.2142	0.046	0.1836	0.9419	0.0022
GDM_049	0.0007	0.0027	0.001	0.1287	0.002	0.028	0.0036	0.1448	0.1036	0.0407	0.0076	0.0142	0.003	0.2481	0.0251	0.0264	0.0144	0.1365	0.0199	0.0041	0.0094	0.001	0.0208	0.0136	0.1601	0.3267	0.506	0.5907	0.1972	0.0448	0.1389	0.9445	0.002
GDM_050	0.0005	0.003	0.0009	0.1124	0.0016	0.0295	0.0037	0.1615	0.0889	0.045	0.0066	0.0157	0.0028	0.2227	0.0241	0.0277	0.0164	0.151	0.0248	0.0043	0.0099	0.0013	0.0253	0.0203	0.1454	0.3334	0.5143	0.571	0.2199	0.0568	0.1544	0.9403	0.0016
GDM_051	0.0011	0.004	0.0009	0.1562	0.0015	0.0294	0.0032	0.1931	0.0857	0.0384	0.0051	0.0121	0.0027	0.2123	0.0183	0.0225	0.0147	0.1201	0.0216	0.0052	0.0086	0.0016	0.0241	0.0177	0.1907	0.348	0.4538	0.5709	0.1789	0.052	0.1348	0.9456	0.0015
GDM_052	0.0005	0.0019	0.0008	0.0722	0.0012	0.0203	0.0022	0.1245	0.0572	0.041	0.0048	0.0141	0.0033	0.2659	0.0288	0.0285	0.0209	0.2326	0.0168	0.007	0.012	0.0013	0.0262	0.016	0.0949	0.2582	0.6379	0.5418	0.2988	0.0555	0.1323	0.9353	0.0012
GDM_053	0.0003	0.0023	0.0006	0.0814	0.0015	0.0265	0.0033	0.1653	0.0646	0.0449	0.0051	0.0172	0.0032	0.2652	0.0255	0.0231	0.0176	0.1784	0.0179	0.0041	0.0101	0.0013	0.0244	0.0161	0.1105	0.3063	0.5769	0.5943	0.237	0.0519	0.1405	0.9387	0.0015
GDM_054	0.0005	0.0018	0.0012	0.144	0.0014	0.0243	0.0018	0.1676	0.1039	0.0369	0.0057	0.0061	0.0024	0.2327	0.0189	0.0298	0.0116	0.151	0.0131	0.0029	0.0095	0.0007	0.02	0.0121	0.1706	0.3457	0.4781	0.576	0.2055	0.0423	0.1141	0.9605	0.0014
GDM_055	0.0006	0.001	0.001	0.1446	0.0019	0.034	0.0015	0.1594	0.0983	0.0547	0.0078	0.007	0.0026	0.2265	0.026	0.0302	0.0114	0.1404	0.015	0.005	0.0064	0.0008	0.013	0.0109	0.1802	0.3519	0.46	0.5838	0.197	0.0311	0.1518	0.9614	0.0019
GDM_056	0.0004	0.0051	0.0009	0.1051	0.002	0.0357	0.0061	0.162	0.0717	0.0494	0.0066	0.0266	0.0044	0.2312	0.0264	0.0228	0.0212	0.1471	0.0212	0.0047	0.01	0.0018	0.022	0.0156	0.1463	0.3186	0.5275	0.5844	0.2123	0.0494	0.1611	0.9172	0.002
GDM_057	0.0006	0.0043	0.0008	0.1233	0.0015	0.0349	0.0046	0.1755	0.0835	0.0473	0.0061	0.0173	0.0029	0.1886	0.0215	0.0338	0.0192	0.1516	0.0214	0.0049	0.0096	0.0021	0.0227	0.022	0.1631	0.3508	0.4789	0.5473	0.226	0.0564	0.1582	0.9328	0.0015
GDM_058	0.0004	0.0026	0.0011	0.0957	0.0013	0.0313	0.0039	0.1406	0.0761	0.048	0.0065	0.0236	0.0036	0.2438	0.029	0.0254	0.0217	0.1692	0.0205	0.0046	0.0091	0.0021	0.0202	0.0197	0.13	0.3005	0.5625	0.5751	0.2368	0.0511	0.1607	0.9264	0.0013
GDM_059	0.0004	0.004	0.0009	0.113	0.0014	0.0271	0.0048	0.195	0.0929	0.0351	0.0051	0.021	0.0034	0.2478	0.0193	0.0215	0.0152	0.1282	0.0193	0.0051	0.0067	0.0011	0.0194	0.0123	0.1445	0.3544	0.4937	0.6244	0.1842	0.0395	0.1227	0.9364	0.0014
GDM_060	0.0004	0.0017	0.001	0.1042	0.0017	0.0246	0.0028	0.1471	0.0749	0.0356	0.0051	0.0157	0.0038	0.2819	0.0228	0.0233	0.0177	0.1697	0.0153	0.0062	0.0085	0.001	0.0222	0.0128	0.1309	0.2888	0.5714	0.5897	0.226	0.0445	0.121	0.9399	0.0017
GDM_061	0.0005	0.0024	0.0007	0.0874	0.0018	0.0298	0.004	0.1505	0.066	0.0424	0.0054	0.0233	0.0039	0.2645	0.0247	0.0261	0.02	0.1782	0.0166	0.0066	0.009	0.0016	0.0216	0.0132	0.1201	0.2944	0.5766	0.5847	0.2409	0.0454	0.1376	0.9269	0.0018
GDM_062	0.0004	0.0037	0.0007	0.1168	0.0016	0.0289	0.0041	0.1898	0.0777	0.0461	0.0055	0.0157	0.0032	0.2693	0.0219	0.0188	0.0144	0.129	0.0162	0.004	0.0073	0.0007	0.0136	0.0105	0.1498	0.342	0.5018	0.6333	0.1784	0.0321	0.133	0.9445	0.0016
GDM_063	0.0005	0.0011	0.0006	0.0717	0.0017	0.0231	0.0021	0.1466	0.0716	0.0591	0.0065	0.0086	0.0032	0.2596	0.0338	0.0286	0.0177	0.188	0.0176	0.0062	0.0106	0.002	0.0203	0.0192	0.0964	0.3145	0.5806	0.5911	0.2519	0.0521	0.1645	0.9462	0.0017
GDM_064	0.0005	0.0015	0.0011	0.1596	0.0013	0.0406	0.0015	0.1741	0.0816	0.0554	0.0064	0.0057	0.0026	0.196	0.0242	0.0252	0.0111	0.131	0.0239	0.0031	0.0087	0.0013	0.0213	0.0222	0.2022	0.3442	0.448	0.5475	0.1912	0.0535	0.1766	0.962	0.0013
GDM_065	0.0002	0.0017	0.0006	0.0596	0.0016	0.0226	0.003	0.15	0.0571	0.0495	0.0051	0.0189	0.0033	0.2641	0.0296	0.025	0.02	0.2066	0.0197	0.0045	0.0091	0.0014	0.0264	0.0205	0.0841	0.2897	0.6196	0.5806	0.2713	0.0574	0.1517	0.936	0.0016
GDM_066	0.0004	0.0017	0.0006	0.0871	0.0014	0.0247	0.0042	0.163	0.0791	0.0487	0.006	0.0233	0.0041	0.2578	0.0282	0.024	0.0188	0.153	0.02	0.0054	0.0096	0.0019	0.0201	0.0168	0.1139	0.325	0.5536	0.6144	0.2158	0.0484	0.1504	0.9289	0.0014
GDM_067	0.0007	0.0013	0.0006	0.0856	0.002	0.0174	0.0019	0.1656	0.0606	0.0385	0.0041	0.0116	0.003	0.2798	0.0226	0.0223	0.0164	0.1979	0.0136	0.0054	0.0108	0.0015	0.024	0.0127	0.105	0.293	0.5939	0.5877	0.2502	0.049	0.1134	0.9454	0.002
GDM_068	0.0004	0.0026	0.0009	0.0965	0.0014	0.0369	0.0042	0.1663	0.0785	0.0635	0.0069	0.0203	0.0039	0.2459	0.0319	0.0215	0.0155	0.1316	0.0226	0.0046	0.0084	0.0015	0.0166	0.0175	0.1364	0.3409	0.5157	0.6214	0.1912	0.044	0.1847	0.9366	0.0014
GDM_069	0.0004	0.0022	0.0005	0.0765	0.0015	0.026	0.0038	0.1585	0.056	0.0444	0.0049	0.0238	0.0035	0.2702	0.0259	0.0216	0.0213	0.1876	0.0164	0.0045	0.0103	0.0014	0.0234	0.0152	0.1051	0.2892	0.599	0.591	0.2469	0.0503	0.1377	0.927	0.0015
GDM_070	0.0003	0.0074	0.001	0.1182	0.0013	0.0338	0.0081	0.2075	0.083	0.0429	0.0046	0.0247	0.0034	0.2264	0.0186	0.0206	0.0173	0.117	0.0172	0.0036	0.009	0.0015	0.0182	0.0144	0.1597	0.3667	0.4677	0.6192	0.1721	0.0431	0.1364	0.9227	0.0013
GDM_071	0.0007	0.0021	0.0011	0.1316	0.0013	0.0341	0.0027	0.1566	0.0816	0.0464	0.0061	0.0138	0.0031	0.2159	0.024	0.0319	0.0166	0.1605	0.017	0.0052	0.0081	0.0014	0.0212	0.0172	0.1685	0.3253	0.4988	0.5502	0.226	0.0479	0.1493	0.9448	0.0013
GDM_072	0.0003	0.0014	0.0007	0.0774	0.0014	0.0245	0.0021	0.1476	0.067	0.0562	0.0062	0.0117	0.0034	0.2792	0.0331	0.0224	0.0177	0.1761	0.0185	0.0057	0.0101	0.0018	0.0198	0.0158	0.1036	0.3015	0.5872	0.6065	0.2347	0.0475	0.1595	0.9441	0.0014
GDM_073	0.0008	0.0054	0.0017	0.2013	0.0016	0.0471	0.0056	0.1603	0.1057	0.0401	0.0072	0.0165	0.0027	0.1859	0.0194	0.0253	0.0144	0.1004	0.0199	0.0037	0.0073	0.0011	0.0141	0.0127	0.2546	0.3442	0.3944	0.5434	0.16	0.0352	0.1502	0.9402	0.0016
GDM_074	0.0004	0.002	0.0011	0.0944	0.0015	0.0317	0.0028	0.1469	0.0775	0.0498	0.0062	0.0147	0.0036	0.2397	0.0284	0.0304	0.0172	0.1743	0.0195	0.0045	0.0097	0.0016	0.0226	0.0197	0.1285	0.3136	0.551	0.5696	0.2414	0.0536	0.1605	0.9415	0.0015
GDM_075	0.0006	0.0023	0.001	0.1252	0.0013	0.0276	0.0024	0.1605	0.0814	0.0413	0.0058	0.0098	0.0025	0.2336	0.0215	0.0284	0.014	0.1688	0.0171	0.0044	0.0095	0.0011	0.0247	0.0149	0.1557	0.3198	0.5175	0.5588	0.2283	0.0502	0.1318	0.9514	0.0013
GDM_076	0.0005	0.0035	0.0008	0.1117	0.0014	0.0373	0.0041	0.1744	0.0543	0.0483	0.0046	0.0213	0.003	0.1999	0.0214	0.0288	0.0223	0.1841	0.0174	0.0047	0.0095	0.0018	0.0234	0.0217	0.153	0.3145	0.5258	0.5313	0.2526	0.0564	0.1555	0.9278	0.0014
GDM_077	0.0007	0.0029	0.0014	0.1857	0.0017	0.0463	0.0028	0.1945	0.0849	0.048	0.0058	0.012	0.0031	0.1708	0.019	0.0251	0.013	0.1079	0.0229	0.0038	0.0086	0.0012	0.0185	0.0197	0.2356	0.3611	0.3967	0.5409	0.1689	0.048	0.166	0.9498	0.0017
GDM_078	0.0004	0.0014	0.0008	0.1031	0.0014	0.0207	0.0022	0.1664	0.0872	0.0361	0.0049	0.0127	0.0029	0.2284	0.0197	0.0319	0.0158	0.1773	0.0187	0.0049	0.0103	0.0015	0.031	0.0201	0.1256	0.3287	0.5384	0.5605	0.2437	0.0629	0.1246	0.9459	0.0014
GDM_079	0.0003	0.0016	0.0009	0.1106	0.0011	0.0236	0.0022	0.1592	0.0949	0.0361	0.006	0.0118	0.0028	0.2345	0.0221	0.0309	0.017	0.1669	0.02	0.0038	0.0085	0.0013	0.0258	0.0182	0.1361	0.3293	0.5289	0.5696	0.2348	0.0538	0.1301	0.9491	0.0011
GDM_080	0.0005	0.0022	0.0009	0.1295	0.0014	0.0301	0.0031	0.146	0.1164	0.0382	0.0072	0.0082	0.0028	0.2182	0.0209	0.0378	0.0132	0.1566	0.0179	0.004	0.0088	0.0012	0.0186	0.0162	0.1623	0.3487	0.4826	0.561	0.2255	0.0448	0.1345	0.9541	0.0014
GDM_081	0.0004	0.0014	0.0013	0.1044	0.0011	0.0249	0.0018	0.1647	0.0801	0.047	0.0053	0.009	0.0025	0.2407	0.024	0.0273	0.015	0.1682	0.0206	0.0042	0.0097	0.0017	0.0242	0.0204	0.1311	0.3262	0.536	0.5751	0.2311	0.056	0.1464	0.9522	0.0011
GDM_082	0.0006	0.002	0.0011	0.1685	0.001	0.0334	0.0017	0.1834	0.088	0.0462	0.0059	0.0077	0.0022	0.1827	0.0204	0.0307	0.013	0.1369	0.0221	0.0035	0.0082	0.0015	0.0201	0.0192	0.2045	0.3559	0.434	0.5382	0.2027	0.049	0.1509	0.9581	0.001
GDM_083	0.0005	0.0013	0.0019	0.1303	0.0012	0.0338	0.0024	0.139	0.0912	0.0496	0.0066	0.0104	0.0037	0.2641	0.0305	0.0223	0.0139	0.1457	0.0155	0.0033	0.0085	0.0008	0.0134	0.0101	0.1659	0.3111	0.5166	0.5975	0.1974	0.0328	0.1506	0.9526	0.0012
GDM_085	0.0006	0.0021	0.001	0.1309	0.0019	0.0284	0.0032	0.1651	0.0941	0.0444	0.0067	0.0155	0.0034	0.1912	0.0239	0.0336	0.0187	0.148	0.0249	0.0058	0.0094	0.0022	0.0228	0.0222	0.162	0.3471	0.4822	0.5475	0.2252	0.0566	0.1561	0.9368	0.0019
GDM_086	0.0004	0.0079	0.001	0.1081	0.0011	0.0351	0.0065	0.1774	0.0867	0.0429	0.0053	0.0189	0.0032	0.2295	0.0201	0.0282	0.0181	0.1456	0.0158	0.0033	0.0089	0.002	0.019	0.0151	0.1515	0.347	0.4962	0.5905	0.2077	0.045	0.1395	0.9292	0.0011
GDM_087	0.0005	0.0032	0.0009	0.107	0.001	0.0392	0.003	0.1519	0.058	0.064	0.0059	0.0169	0.0034	0.2193	0.0307	0.0266	0.0174	0.1804	0.0186	0.004	0.0078	0.0014	0.018	0.0207	0.1499	0.3094	0.5346	0.5531	0.243	0.0479	0.1839	0.9408	0.001
GDM_088	0.0004	0.0029	0.0007	0.0862	0.0017	0.0303	0.0048	0.1613	0.068	0.0478	0.0053	0.0353	0.0046	0.2379	0.0266	0.0253	0.0271	0.1598	0.0195	0.005	0.0106	0.002	0.0206	0.0165	0.1198	0.3125	0.5605	0.5916	0.2317	0.0497	0.1526	0.9055	0.0017
GDM_089	0.0006	0.0028	0.0008	0.0897	0.0018	0.0319	0.0049	0.1549	0.0577	0.0445	0.0053	0.0407	0.0045	0.2588	0.0264	0.0184	0.0286	0.1576	0.0177	0.0049	0.0119	0.0017	0.0206	0.0132	0.125	0.2857	0.5817	0.5977	0.2223	0.0474	0.1452	0.8973	0.0018
GDM_090	0.0004	0.0025	0.0014	0.0904	0.0016	0.0259	0.0044	0.1545	0.0865	0.0376	0.0055	0.0182	0.0027	0.2522	0.0217	0.0295	0.0188	0.1724	0.016	0.0028	0.011	0.0016	0.0271	0.0152	0.1192	0.318	0.5569	0.5833	0.2367	0.0549	0.1262	0.9349	0.0016
GDM_091	0.0006	0.0011	0.0008	0.1203	0.0012	0.0265	0.0021	0.1462	0.0873	0.0474	0.0067	0.0092	0.0027	0.2177	0.0265	0.0364	0.0141	0.1754	0.0221	0.0045	0.0081	0.0013	0.0217	0.0202	0.1485	0.3261	0.519	0.5458	0.248	0.0513	0.1534	0.955	0.0012
GDM_092	0.0004	0.0012	0.001	0.1245	0.0016	0.0296	0.002	0.1679	0.0832	0.0451	0.0062	0.0109	0.0027	0.2135	0.0241	0.0286	0.0165	0.1527	0.0252	0.0052	0.0085	0.0019	0.0238	0.0236	0.1557	0.333	0.5034	0.5556	0.223	0.0578	0.1584	0.9484	0.0016
GDM_093	0.0005	0.0009	0.0017	0.1946	0.001	0.0231	0.0012	0.1813	0.098	0.0295	0.0049	0.004	0.0018	0.169	0.0153	0.0377	0.0123	0.1448	0.0184	0.0022	0.0085	0.0012	0.0312	0.017	0.2191	0.3526	0.4235	0.505	0.2132	0.0579	0.1112	0.9653	0.001
GDM_094	0.0007	0.0018	0.0008	0.1235	0.0015	0.028	0.0024	0.1529	0.0804	0.0398	0.0052	0.0097	0.0026	0.2483	0.0239	0.0264	0.0153	0.1626	0.019	0.0048	0.0088	0.0012	0.023	0.0173	0.154	0.3071	0.5317	0.5652	0.2233	0.0503	0.137	0.951	0.0015
GDM_095	0.0003	0.0061	0.001	0.0977	0.0012	0.0425	0.0063	0.1713	0.091	0.0637	0.0076	0.0198	0.0038	0.2162	0.028	0.0323	0.0167	0.1391	0.0174	0.0036	0.0067	0.0015	0.0116	0.0148	0.1466	0.3722	0.4756	0.6077	0.2055	0.0346	0.1793	0.9335	0.0012
GDM_096	0.0006	0.0021	0.0009	0.1246	0.0013	0.025	0.0045	0.176	0.0868	0.0371	0.0048	0.0205	0.0032	0.2352	0.0215	0.0238	0.0166	0.1418	0.0197	0.0035	0.0094	0.0015	0.0232	0.0163	0.1523	0.333	0.5089	0.5896	0.2019	0.0504	0.1291	0.9364	0.0013
GDM_097	0.0006	0.0023	0.0014	0.1461	0.0016	0.0298	0.003	0.1772	0.0737	0.0328	0.0049	0.0122	0.0026	0.2146	0.0162	0.0259	0.0159	0.1607	0.018	0.0054	0.0087	0.001	0.0301	0.0154	0.1788	0.3175	0.4954	0.5372	0.2205	0.0552	0.1207	0.946	0.0016
GDM_098	0.0006	0.0016	0.0008	0.1132	0.0016	0.0282	0.0024	0.1786	0.0685	0.0433	0.0049	0.0112	0.0032	0.2431	0.0224	0.0223	0.0161	0.1566	0.0206	0.0054	0.0092	0.0019	0.024	0.0203	0.1436	0.32	0.5286	0.5776	0.2156	0.0554	0.1448	0.9466	0.0016
GDM_099	0.0005	0.0019	0.001	0.1216	0.0014	0.0375	0.0025	0.1683	0.092	0.0595	0.0074	0.0106	0.0034	0.2169	0.0297	0.0248	0.0144	0.1246	0.0276	0.0036	0.0094	0.0018	0.0176	0.0221	0.1615	0.3545	0.4781	0.5903	0.1914	0.0509	0.189	0.9501	0.0014

## Sheet: IgA glycan data
ID	GP1	GP2	GP3	GP4	GP5	GP6	GP7	GP8	GP9	GP10	GP11	GP12	GP13	GP14	GP15	GP16	GP17	GP18	GP19	GP20	GP21	GP22	GP23	GP24	GP25	GP26	GP27	GP28	GP29	GP30	LB	HB	G0	G1	G2	G3	S1	S2	S3	B	CF	HM
GDM_001	0.0054521	0.00697227	0.000362372	0.00540636	0.00142949	0.00940618	0.00209524	0.00849368	0.00268326	0.014298	0.0178831	0.0154157	0.0512625	0.104412	0.052008	0.0799106	0.00681965	0.0140007	0.0513838	0.0131809	0.210485	0.258144	0.0127598	0.0187078	0.00812969	0.00510989	0.0108003	0.00404465	0.00478094	0.00416229	0.922437	0.0684954	0.0054521	0.0217378	0.884965	0.0684954	0.315769	0.585961	0.0237882	0.466137	0.820024	0.00906751
GDM_006	0.00556104	0.00863362	0.000326637	0.00494548	0.00189877	0.0105874	0.00196576	0.00653366	0.00156661	0.0113383	0.0167688	0.0146168	0.0332347	0.093038	0.0347091	0.100016	0.00675124	0.0135367	0.050299	0.00674166	0.22123	0.282072	0.0105936	0.0233934	0.00882334	0.00377703	0.0121598	0.00516391	0.00527304	0.00444466	0.915772	0.0736288	0.00556104	0.0226257	0.877836	0.0736288	0.286208	0.616624	0.0270414	0.483104	0.846258	0.0105994
GDM_007	0.00203633	0.00993049	0.000168787	0.00286056	0.00107679	0.00715449	0.00118849	0.0060764	0.00138453	0.00967756	0.0149794	0.0105236	0.0339378	0.0937898	0.0319551	0.0884561	0.00556257	0.0128321	0.0449626	0.00854538	0.255502	0.281024	0.00910287	0.0293394	0.00829005	0.0040137	0.0111771	0.00513387	0.00489684	0.00442184	0.912505	0.0763756	0.00203633	0.014765	0.888685	0.0763756	0.267765	0.650071	0.0256297	0.455971	0.860253	0.011119
GDM_008	0.00563902	0.0116199	0.000534477	0.00690651	0.00161499	0.010983	0.0022006	0.00974893	0.00309624	0.0139272	0.0189323	0.0170172	0.0546286	0.105548	0.0419667	0.0849327	0.00840011	0.0160585	0.0504552	0.023228	0.22348	0.224777	0.00861206	0.0188605	0.0090519	0.00466069	0.00857118	0.00518659	0.00494115	0.00442172	0.921874	0.0643058	0.00563902	0.0257058	0.879178	0.0643058	0.312705	0.578971	0.0231206	0.438578	0.79868	0.0138205
GDM_014	0.00348082	0.00745303	0.000304615	0.00453205	0.0011742	0.00686759	0.00142923	0.00663798	0.00176481	0.011228	0.0123924	0.0106702	0.0415035	0.0942172	0.0396105	0.0657452	0.00737745	0.0128299	0.0487426	0.00858372	0.244707	0.29297	0.0150846	0.0208787	0.00747488	0.00505565	0.0121196	0.00540936	0.00480773	0.00494767	0.91534	0.0757782	0.00348082	0.0164316	0.88831	0.0757782	0.266831	0.64862	0.0272844	0.457659	0.844146	0.00888226
GDM_015	0.00440473	0.0110514	0.000292008	0.00520007	0.00188663	0.00797639	0.001664	0.00902879	0.00273005	0.0168033	0.0198881	0.0130574	0.0536159	0.132537	0.0337456	0.0863705	0.00719319	0.0139926	0.0543332	0.00664414	0.260718	0.201104	0.00754318	0.0195645	0.00746151	0.00341435	0.00781236	0.00348994	0.00317296	0.00330398	0.931522	0.0557627	0.00440473	0.0197032	0.898705	0.0557627	0.326869	0.574426	0.0177792	0.383139	0.824148	0.0127154
GDM_016	0.00431887	0.0067577	0.000236412	0.00500013	0.00115081	0.0064369	0.00107879	0.0072387	0.00187722	0.0106113	0.0132657	0.0124591	0.0439105	0.0944251	0.0372586	0.078435	0.0064962	0.013668	0.0484803	0.00788623	0.248002	0.277093	0.00928932	0.0235338	0.00961492	0.00388843	0.00926758	0.0068164	0.00535231	0.00615036	0.91825	0.0739131	0.00431887	0.0169732	0.888648	0.0739131	0.275778	0.638663	0.0275867	0.449215	0.843789	0.0078365
GDM_017	0.00596271	0.0111964	0.000291616	0.00542673	0.00210176	0.0110627	0.00190258	0.0073417	0.00160164	0.0117053	0.0158175	0.0164844	0.0347434	0.0796754	0.0396443	0.0879878	0.00781476	0.0111573	0.0438287	0.00680535	0.193631	0.330203	0.0124473	0.0219462	0.00951273	0.00426897	0.0130647	0.00508981	0.00318978	0.00409449	0.913287	0.073614	0.00596271	0.0243721	0.871957	0.073614	0.270983	0.629168	0.0254388	0.527576	0.845835	0.013099
GDM_018	0.00670457	0.0153135	0.000455178	0.00485929	0.00160941	0.0111574	0.0023248	0.0074379	0.00193217	0.0130576	0.0161178	0.0168415	0.0416681	0.104091	0.0322472	0.0839453	0.00644445	0.0120252	0.0510958	0.00880484	0.258715	0.235303	0.00969401	0.0231821	0.00860435	0.00464446	0.00958384	0.00432357	0.00345531	0.00436084	0.914513	0.0678485	0.00670457	0.0236895	0.872886	0.0678485	0.288487	0.60882	0.0217236	0.421897	0.828687	0.0176383
GDM_019	0.00608836	0.0127724	0.000384826	0.00551768	0.00168893	0.0160548	0.00298888	0.00805691	0.00237707	0.0103568	0.0199801	0.021709	0.0422747	0.0957159	0.0310089	0.104574	0.00808661	0.0118234	0.0535118	0.00670435	0.207877	0.266245	0.00992929	0.0178852	0.00884378	0.00355026	0.0102447	0.00514534	0.00461473	0.00398958	0.920036	0.0642028	0.00608836	0.0308754	0.868592	0.0642028	0.305211	0.584528	0.0239943	0.482248	0.821897	0.0157612
GDM_020	0.00617456	0.00957605	0.000485278	0.00652893	0.00104399	0.00869053	0.00161369	0.00902495	0.00345571	0.0119249	0.0202236	0.0123519	0.0527891	0.104052	0.0414019	0.0910242	0.00628144	0.00949421	0.0575286	0.00919317	0.22764	0.249353	0.00784685	0.0232128	0.00758099	0.00240589	0.00725788	0.00352791	0.00469207	0.00362393	0.928662	0.0601484	0.00617456	0.0208619	0.893387	0.0601484	0.309466	0.59269	0.0191018	0.449878	0.81716	0.0111897
GDM_021	0.00374611	0.00956374	0.000504346	0.00455506	0.00131924	0.0076053	0.00173218	0.0092791	0.00278037	0.0154217	0.0211429	0.0114064	0.0494405	0.131592	0.0356112	0.0961955	0.0057392	0.0131361	0.0485463	0.00649674	0.251194	0.211275	0.00772217	0.0228374	0.00805676	0.00316605	0.00773857	0.00424549	0.00379346	0.00415693	0.926987	0.0617168	0.00374611	0.0177823	0.897851	0.0617168	0.331968	0.570448	0.0199344	0.404716	0.838476	0.0112959
GDM_022	0.00496123	0.00747024	0.000210845	0.00473211	0.00123334	0.0100674	0.0017707	0.00563006	0.00138534	0.00949288	0.0135035	0.0139993	0.0320955	0.090258	0.0328944	0.0841938	0.00725695	0.0105898	0.0483085	0.00620324	0.250957	0.294626	0.00915264	0.0210597	0.00954249	0.00318434	0.0116384	0.00505115	0.00321891	0.00531166	0.9226	0.0681593	0.00496123	0.0209055	0.887395	0.0681593	0.262594	0.651728	0.0252201	0.471308	0.85578	0.00924095
GDM_023	0.0034629	0.00606436	0.000182766	0.00437142	0.0012403	0.00695138	0.00149519	0.00873068	0.00204236	0.0154693	0.0164841	0.0120949	0.0522382	0.129368	0.0362358	0.0824706	0.00719436	0.0128869	0.0470604	0.0054241	0.274934	0.212938	0.00757942	0.0189289	0.0101983	0.00369689	0.00841078	0.00444521	0.00270111	0.00469897	0.931781	0.0606596	0.0034629	0.0167735	0.903477	0.0606596	0.319987	0.593262	0.0202561	0.386938	0.842554	0.00755955
GDM_024	0.00339153	0.00720752	0.000361931	0.00438323	0.00151021	0.00840545	0.00128538	0.00608815	0.00168707	0.00973121	0.0150149	0.0114035	0.0320712	0.0793864	0.0374374	0.0850771	0.0061734	0.0109738	0.0512621	0.00772986	0.210652	0.32263	0.0116013	0.025734	0.0111884	0.00531647	0.0123527	0.00572776	0.00795011	0.00626576	0.905371	0.0861365	0.00339153	0.0184582	0.875915	0.0861365	0.256977	0.65166	0.0322963	0.506537	0.85045	0.00849289
GDM_025	0.00910905	0.0150626	0.000569058	0.00616433	0.0022222	0.0120066	0.00271606	0.00964143	0.00219925	0.0150082	0.0160995	0.0192776	0.0516871	0.114872	0.0347956	0.0771373	0.00749208	0.0158903	0.0530183	0.0159123	0.251206	0.206119	0.00803843	0.0185099	0.00755384	0.00418315	0.0100107	0.00492395	0.00415418	0.00442107	0.920426	0.0617952	0.00910905	0.0273817	0.871077	0.0617952	0.305808	0.579884	0.0235099	0.398621	0.799405	0.0177787
GDM_026	0.00644855	0.0115678	0.00051242	0.00596429	0.00301517	0.0112579	0.00191763	0.00677506	0.00208684	0.0135169	0.0156547	0.0164925	0.0340939	0.0807962	0.0329064	0.0812038	0.00714982	0.01302	0.0505132	0.00769215	0.232295	0.290078	0.00996837	0.0259137	0.0088878	0.00383534	0.0123502	0.00524677	0.0040569	0.00478306	0.911472	0.0750421	0.00644855	0.0262418	0.867782	0.0750421	0.255461	0.639385	0.0264369	0.473253	0.837871	0.0134854
GDM_027	0.00438219	0.00829136	0.000321269	0.00396621	0.00175162	0.00909348	0.001853	0.00597983	0.00141826	0.0117833	0.0155475	0.0126955	0.034297	0.103566	0.0318434	0.0860156	0.00570567	0.0132305	0.0510886	0.00807089	0.270006	0.251082	0.00902575	0.0235603	0.0089944	0.00417701	0.00987788	0.00429296	0.00380401	0.00427853	0.921845	0.0680108	0.00438219	0.0193602	0.889635	0.0680108	0.277443	0.635915	0.0222534	0.429765	0.852476	0.0101444
GDM_028	0.00400843	0.0105645	0.000445204	0.00536247	0.00153214	0.00817785	0.00166226	0.00938957	0.0020743	0.0132539	0.0144758	0.0136266	0.0509167	0.109877	0.0306852	0.076456	0.0073919	0.0124632	0.0557586	0.00606443	0.271139	0.230542	0.00871836	0.0196935	0.0084329	0.00398687	0.00976259	0.00386048	0.00502638	0.00465168	0.92364	0.0641328	0.00400843	0.0200553	0.890488	0.0641328	0.29028	0.615472	0.0233011	0.394953	0.822484	0.0122268
GDM_029	0.00757308	0.0129149	0.000461266	0.00700285	0.0023266	0.011941	0.00212535	0.00842461	0.00205387	0.0116592	0.0157389	0.019923	0.0402469	0.0764539	0.0398905	0.0801192	0.00695853	0.011558	0.0465863	0.00770634	0.208236	0.300074	0.010967	0.0240969	0.00965913	0.00504294	0.0124411	0.00667145	0.0047747	0.00637261	0.904934	0.0800258	0.00757308	0.0283661	0.855706	0.0800258	0.2676	0.619918	0.0302599	0.494643	0.827442	0.0150402
GDM_030	0.00561199	0.00510457	0.000366827	0.00557576	0.00277792	0.00847036	0.00172444	0.00626774	0.00137066	0.0132738	0.0137082	0.012609	0.0359186	0.114003	0.034982	0.0776919	0.00510547	0.0111778	0.0419016	0.00763098	0.283301	0.250157	0.00845101	0.0192512	0.0092228	0.00414864	0.00654397	0.00460674	0.00346042	0.00558421	0.931902	0.061269	0.00561199	0.0213897	0.89649	0.061269	0.283656	0.631897	0.0201953	0.421463	0.865007	0.00682901
GDM_031	0.00467755	0.00803551	0.000216563	0.00580273	0.00124756	0.00947035	0.00191777	0.00756202	0.0026257	0.0113877	0.0195732	0.0142755	0.0416552	0.0917521	0.0493749	0.0961224	0.00616262	0.00906441	0.0482082	0.00628897	0.189112	0.309064	0.0120781	0.0201675	0.0081272	0.00417281	0.00902276	0.00297065	0.00573199	0.00413232	0.923643	0.0664033	0.00467755	0.021491	0.887953	0.0664033	0.305258	0.600367	0.0218577	0.523077	0.842571	0.00995328
GDM_032	0.00356659	0.0086067	0.000367822	0.00499009	0.00187859	0.00874779	0.00139097	0.00726625	0.00196069	0.0109493	0.017092	0.0119215	0.0341286	0.0962744	0.0310002	0.0997071	0.00774675	0.0169954	0.0506302	0.00936061	0.229432	0.275619	0.0104079	0.0225659	0.00952242	0.00368403	0.0111938	0.0062738	0.0028409	0.00387845	0.919635	0.0703671	0.00356659	0.0199541	0.888163	0.0703671	0.28344	0.625557	0.0241869	0.470543	0.847998	0.00999766
GDM_033	0.00565793	0.00615916	0.000526522	0.0057885	0.00108243	0.00868902	0.00182154	0.00847199	0.00171132	0.015555	0.0135867	0.0147712	0.0544639	0.12385	0.032541	0.0700667	0.00599622	0.0119621	0.0413446	0.00785806	0.295865	0.209982	0.00818873	0.0154911	0.011089	0.0043195	0.00842412	0.00492771	0.00343019	0.00637985	0.929769	0.0622502	0.00565793	0.0210053	0.893253	0.0622502	0.303881	0.603907	0.0231619	0.374205	0.838494	0.0079807
GDM_034	0.00351327	0.00775098	0.000153562	0.00413135	0.00142386	0.00903392	0.00161014	0.00628058	0.00151589	0.0101843	0.0167172	0.0118891	0.0318901	0.096117	0.0353189	0.100239	0.00701712	0.0113259	0.0436287	0.00758815	0.222244	0.301842	0.00959008	0.0223154	0.0102095	0.00420605	0.00995423	0.00478417	0.00327627	0.00424938	0.922054	0.0685851	0.00351327	0.0187018	0.891909	0.0685851	0.285044	0.630377	0.0222641	0.498547	0.86376	0.00936112
GDM_035	0.00474614	0.00978616	0.000298669	0.00563315	0.00173194	0.00983252	0.00183106	0.00771463	0.00241552	0.0120389	0.0181194	0.0149726	0.0369794	0.0850009	0.0458488	0.093767	0.00675296	0.01253	0.0430069	0.00626016	0.189385	0.321192	0.0147502	0.0221456	0.00819697	0.00418293	0.00959563	0.00412621	0.00327694	0.00388215	0.918226	0.0701567	0.00474614	0.0224822	0.881011	0.0701567	0.291319	0.613652	0.0208809	0.531315	0.851716	0.0116172
GDM_036	0.00384314	0.0112171	0.000273341	0.00430896	0.00143263	0.0142267	0.00253649	0.00636285	0.00196193	0.0136023	0.0218102	0.0159554	0.0361149	0.137311	0.0282232	0.10028	0.00672213	0.0106046	0.0425017	0.00794927	0.243762	0.227346	0.00834831	0.0209633	0.00896465	0.0040191	0.0100824	0.00270438	0.00278839	0.00378349	0.924592	0.061654	0.00384314	0.0255548	0.884552	0.061654	0.326233	0.572833	0.0193586	0.429387	0.852695	0.0137536
GDM_037	0.00440059	0.00871462	0.000470775	0.00551036	0.00148928	0.00636478	0.00135813	0.00986855	0.00231908	0.0143619	0.0136259	0.0131495	0.0589517	0.122483	0.033038	0.0680657	0.00647741	0.0125953	0.0493131	0.0048251	0.291361	0.214241	0.00701832	0.0183822	0.00744701	0.00323676	0.00906869	0.00472899	0.00321691	0.00391621	0.932912	0.057015	0.00440059	0.018214	0.901527	0.057015	0.302707	0.607879	0.0209308	0.366864	0.826734	0.0100727
GDM_038	0.00185058	0.00345708	0.000278054	0.00236549	0.000638116	0.00414655	0.000754187	0.0053035	0.00130799	0.00816832	0.00893429	0.00861194	0.0365729	0.100806	0.0299389	0.061542	0.00668611	0.0132628	0.0419971	0.00740025	0.324998	0.257174	0.00905849	0.0244696	0.00883718	0.00458795	0.0116504	0.00651762	0.00318817	0.00549637	0.921983	0.0738058	0.00185058	0.010296	0.904092	0.0738058	0.24653	0.689413	0.0268526	0.391794	0.871444	0.00421126
GDM_039	0.00347548	0.00674486	0.000257136	0.00399384	0.00112013	0.00623868	0.00112037	0.00763858	0.00159941	0.0110958	0.0103861	0.0116962	0.0442934	0.108754	0.0308231	0.0593958	0.0064385	0.0120567	0.0471808	0.0070526	0.323751	0.230576	0.00776052	0.0196645	0.00852248	0.00392183	0.0101214	0.00581706	0.00296607	0.0055383	0.927823	0.0643121	0.00347548	0.0155046	0.901041	0.0643121	0.262723	0.659164	0.0244428	0.369627	0.849316	0.00786523
GDM_040	0.00477606	0.0148903	0.000313454	0.00618659	0.00161353	0.00987778	0.00206041	0.00822206	0.00285493	0.0107019	0.0175941	0.0182024	0.0487822	0.0820798	0.0347717	0.0935689	0.00805955	0.0142299	0.0604308	0.00700271	0.198395	0.277176	0.0100376	0.0255775	0.00941283	0.00392032	0.0121704	0.00532084	0.00606775	0.00570219	0.90484	0.0782094	0.00477606	0.0240528	0.86387	0.0782094	0.287443	0.604205	0.0292611	0.474821	0.806042	0.0169507
GDM_041	0.0050413	0.0109876	0.00049413	0.00731304	0.00204634	0.00850009	0.00152594	0.00992187	0.00319223	0.0146043	0.0202373	0.014676	0.0484467	0.101119	0.047036	0.0975162	0.00616402	0.0121045	0.0467181	0.0116125	0.193409	0.279554	0.00915119	0.0192509	0.00716983	0.00340147	0.00864453	0.0034127	0.00419677	0.00255223	0.929707	0.0577796	0.0050413	0.0232407	0.891636	0.0577796	0.317945	0.579384	0.0188062	0.495709	0.825952	0.0125136
GDM_042	0.00372891	0.00594493	0.000360109	0.00512971	0.00114094	0.00805008	0.00179921	0.00832646	0.00226863	0.015394	0.0188419	0.0129198	0.0508891	0.120433	0.0414728	0.0911155	0.00630227	0.0136124	0.0485237	0.00632889	0.239913	0.234379	0.00802895	0.0187235	0.00934772	0.00362341	0.00956935	0.00485506	0.00436455	0.00461358	0.92913	0.0631261	0.00372891	0.0189831	0.8978	0.0631261	0.324859	0.580754	0.0234025	0.427866	0.837847	0.00774414
GDM_043	0.0101897	0.0160315	0.000275343	0.00725352	0.00138118	0.0138967	0.00297503	0.00986994	0.00388676	0.0125463	0.0263721	0.0176357	0.0520769	0.0997002	0.0443147	0.102279	0.00714669	0.0163727	0.0539763	0.0151337	0.179536	0.234548	0.0110398	0.0224028	0.00862271	0.00391392	0.0119476	0.00467787	0.00538811	0.00460931	0.908391	0.072602	0.0101897	0.0286794	0.857759	0.072602	0.327046	0.541653	0.0266228	0.47801	0.792086	0.0190065
GDM_044	0.00359956	0.00539354	0.000194989	0.00375738	0.00105442	0.0112092	0.00210028	0.00520243	0.00137102	0.0109581	0.0168086	0.0132049	0.0309658	0.111961	0.0322325	0.0912917	0.00593373	0.0146082	0.0416079	0.00786335	0.26815	0.256788	0.0092001	0.0190726	0.00941954	0.00407888	0.00907871	0.00471818	0.00381397	0.00436163	0.928763	0.0637436	0.00359956	0.0206132	0.895742	0.0637436	0.288856	0.627522	0.0219725	0.444076	0.87031	0.00749381
GDM_045	0.0042937	0.013331	0.000411929	0.0057803	0.00198475	0.00701095	0.00208314	0.0114361	0.00276835	0.0225644	0.0225178	0.0132672	0.0539488	0.144864	0.0427899	0.0892251	0.00568366	0.0135786	0.0556576	0.0152358	0.190923	0.215517	0.0107828	0.020177	0.00657644	0.00403514	0.0074278	0.00251611	0.00987932	0.00373291	0.919458	0.0651276	0.0042937	0.0196059	0.886709	0.0651276	0.354877	0.527384	0.0235561	0.422691	0.803213	0.0154141
GDM_046	0.00615681	0.00863597	0.000242279	0.00468371	0.0010803	0.00753723	0.00139057	0.00809621	0.00257321	0.0116323	0.0139678	0.0122272	0.0491626	0.10348	0.0418854	0.0703785	0.00612961	0.0116616	0.0521563	0.00896992	0.254439	0.25413	0.00932044	0.0241588	0.00833298	0.00411207	0.00890272	0.00435013	0.00543248	0.0047735	0.92059	0.0693831	0.00615681	0.0176152	0.888663	0.0693831	0.286454	0.624091	0.0234588	0.427484	0.829312	0.0100265
GDM_047	0.00418634	0.00630736	0.000316009	0.00452705	0.00103525	0.00598906	0.00122664	0.00745149	0.00259341	0.0111199	0.0149934	0.0126131	0.047281	0.101376	0.039926	0.0811094	0.0052893	0.0119248	0.0481491	0.00719954	0.245052	0.267032	0.00908933	0.0248258	0.0100462	0.00428447	0.009713	0.00474972	0.0043781	0.00621536	0.919164	0.0733019	0.00418634	0.0160675	0.890497	0.0733019	0.291395	0.623803	0.0250562	0.445871	0.842969	0.007534
GDM_048	0.0105893	0.0183673	0.000651812	0.00771501	0.00182299	0.0154148	0.00318729	0.0110255	0.00345476	0.0120971	0.0239158	0.0232048	0.047634	0.0786318	0.0413629	0.109382	0.00865188	0.0149334	0.051471	0.0054524	0.156029	0.284684	0.0102117	0.021196	0.00884853	0.00382419	0.0100014	0.00578587	0.00533604	0.00511782	0.908124	0.0703215	0.0105893	0.0333318	0.848725	0.0703215	0.310427	0.55509	0.0262411	0.525021	0.800985	0.0215546
GDM_049	0.00447855	0.0128177	0.000321808	0.00469949	0.00170189	0.0133319	0.00249462	0.00762023	0.0021097	0.0130276	0.0207809	0.0164709	0.0413663	0.109016	0.0325488	0.100755	0.00715668	0.0145854	0.0515664	0.00753791	0.228773	0.243113	0.00838036	0.0193204	0.008842	0.0034649	0.0105777	0.00610796	0.00308553	0.0039475	0.920961	0.0637263	0.00447855	0.0255399	0.879957	0.0637263	0.308538	0.584359	0.0237187	0.448764	0.833181	0.0153123
GDM_050	0.00512246	0.00920897	0.000242462	0.00604892	0.00196983	0.00908614	0.00167752	0.00934033	0.00245819	0.0128104	0.0178974	0.0143339	0.0455413	0.101571	0.0366446	0.0950107	0.00820386	0.0146999	0.0446993	0.00618132	0.228227	0.269111	0.00860029	0.0197098	0.00794344	0.00342505	0.00934526	0.0052315	0.00241119	0.00324697	0.9292	0.0599135	0.00512246	0.0221205	0.892396	0.0599135	0.301702	0.602201	0.0202349	0.463887	0.839958	0.0108865
GDM_051	0.00701176	0.0118283	0.000247666	0.00739631	0.00157769	0.013319	0.00268832	0.00882487	0.00274056	0.0127799	0.0195101	0.0173876	0.0554061	0.101157	0.0367756	0.0900471	0.00855447	0.0121182	0.04938	0.00679275	0.209938	0.260171	0.0123833	0.0166041	0.00750576	0.00402383	0.0105432	0.00432688	0.00529764	0.00366276	0.921136	0.0643475	0.00701176	0.0283307	0.874196	0.0643475	0.313157	0.575088	0.0238305	0.464349	0.811691	0.0145166
GDM_052	0.00391363	0.014719	0.000195261	0.00500611	0.00128552	0.00995205	0.00199975	0.00953651	0.00260798	0.0133806	0.0191774	0.0156624	0.0538318	0.101018	0.0356206	0.0878501	0.00707401	0.0152947	0.0598471	0.00749569	0.239149	0.228364	0.00807677	0.0225168	0.00803903	0.00334497	0.0111595	0.00479716	0.00477575	0.00430932	0.916262	0.0670193	0.00391363	0.0216545	0.880247	0.0670193	0.30206	0.591125	0.0250417	0.417719	0.807391	0.0167188
GDM_053	0.00631919	0.0166016	0.000334182	0.00654784	0.00125359	0.0102853	0.00212311	0.00992212	0.00286319	0.0116778	0.019151	0.0179219	0.0509965	0.0952928	0.033432	0.100328	0.00679407	0.0142889	0.0606107	0.00728028	0.211589	0.250247	0.00950782	0.0210542	0.00753554	0.00381513	0.0087046	0.00439078	0.00503598	0.00409615	0.917135	0.0641402	0.00631919	0.0243889	0.874473	0.0641402	0.307479	0.583215	0.0222275	0.45547	0.803913	0.0187247
GDM_054	0.00658319	0.0081871	0.000231998	0.0051285	0.00172821	0.00817663	0.00164092	0.00816197	0.00223849	0.0148265	0.0174822	0.0127357	0.0535527	0.118647	0.0389317	0.0805572	0.00631704	0.0128558	0.0501235	0.00811755	0.257696	0.222445	0.00794943	0.0191536	0.00933535	0.00393711	0.0110132	0.00432575	0.00329908	0.00462246	0.926536	0.0636359	0.00658319	0.0195063	0.891952	0.0636359	0.312373	0.58998	0.0232605	0.405876	0.82691	0.00982802
GDM_055	0.0105811	0.0154519	0.000297776	0.00860873	0.00231139	0.0177159	0.00336872	0.00930774	0.00327825	0.0149428	0.026495	0.0232591	0.0463286	0.0934958	0.0501287	0.108261	0.00881055	0.0100406	0.0460175	0.00536495	0.158359	0.273955	0.0104509	0.0175428	0.00928244	0.00378124	0.0101472	0.00424787	0.00421283	0.00395453	0.91756	0.0636198	0.0105811	0.0366791	0.854786	0.0636198	0.331924	0.533154	0.0225624	0.526683	0.81271	0.0188206
GDM_056	0.0038567	0.0153501	0.000514306	0.00536272	0.00176698	0.0117062	0.00209794	0.00940979	0.00230824	0.0144886	0.0215023	0.0144751	0.0446056	0.111119	0.0324727	0.0982642	0.0093845	0.013826	0.0526353	0.00445669	0.232189	0.237505	0.00836691	0.0211194	0.00712071	0.00312947	0.00930078	0.00518019	0.00323889	0.0032464	0.921849	0.0607027	0.0038567	0.0241704	0.884167	0.0607027	0.309304	0.581366	0.0209663	0.434169	0.827823	0.0174481
GDM_057	0.00401502	0.00916347	0.000175937	0.00477126	0.00119445	0.00789694	0.00137726	0.00712042	0.00177586	0.00953038	0.0140333	0.0135354	0.0407343	0.0851158	0.0384446	0.0842745	0.00622699	0.0106243	0.0499714	0.00713666	0.230814	0.304781	0.0094214	0.0222465	0.00848679	0.00365645	0.00968975	0.00445119	0.00456167	0.00477249	0.922173	0.0672862	0.00401502	0.0185459	0.890584	0.0672862	0.271526	0.643945	0.0234751	0.485227	0.844252	0.0105407
GDM_058	0.00361896	0.00931089	0.000392672	0.004596	0.00123344	0.00693768	0.00150984	0.00770844	0.00234005	0.0105258	0.015701	0.0122345	0.0407188	0.0928326	0.0388198	0.0890206	0.00682902	0.013352	0.0480213	0.0055971	0.213971	0.297373	0.0111898	0.023527	0.00946528	0.00424734	0.0133986	0.00568665	0.00475404	0.00508633	0.911824	0.0773551	0.00361896	0.0172339	0.882811	0.0773551	0.284816	0.622383	0.0289256	0.483884	0.843044	0.0108207
GDM_059	0.00896401	0.00926333	0.000348723	0.00785702	0.00216835	0.0169497	0.00339861	0.00756672	0.0023867	0.0154661	0.0229552	0.0195809	0.0436658	0.110885	0.0377303	0.110134	0.00902013	0.0158709	0.0385047	0.00572487	0.200216	0.247714	0.00865675	0.0183947	0.0101442	0.00368017	0.0100259	0.00710763	0.00233605	0.00328301	0.92371	0.0636284	0.00896401	0.0338442	0.867841	0.0636284	0.330653	0.54927	0.0227526	0.479697	0.837877	0.0126619
GDM_060	0.00637503	0.01154	0.000272883	0.00620593	0.00221449	0.0127312	0.00280558	0.00938478	0.00304641	0.0173607	0.0236154	0.0174376	0.0538109	0.116165	0.0443887	0.0890636	0.00909065	0.0128726	0.0480389	0.00677159	0.217384	0.224278	0.00953523	0.0201554	0.0091696	0.00410069	0.0102918	0.0041713	0.00365207	0.00406956	0.920509	0.0651457	0.00637503	0.0272312	0.875272	0.0651457	0.330401	0.551862	0.0221848	0.436294	0.817083	0.0143456
GDM_061	0.0113392	0.0198585	0.000367977	0.00712451	0.00276529	0.0123176	0.00213174	0.00876501	0.00199448	0.0153751	0.0177088	0.0158891	0.0425989	0.0965737	0.0306445	0.08692	0.006954	0.0181785	0.0520522	0.0079143	0.240837	0.235116	0.00916949	0.0218086	0.00747773	0.00380542	0.0100647	0.00509448	0.00437126	0.00478143	0.911437	0.066573	0.0113392	0.0278665	0.861633	0.066573	0.281796	0.594144	0.0243118	0.42783	0.813865	0.0219903
GDM_062	0.00762054	0.0131021	0.000412871	0.00728551	0.00147152	0.0176501	0.0035247	0.00973176	0.00317848	0.0154403	0.0273128	0.020289	0.0543893	0.110164	0.041646	0.109663	0.00775871	0.0116498	0.0509714	0.00542176	0.187938	0.234773	0.0077675	0.0175188	0.00901695	0.00278083	0.010491	0.00317131	0.00460323	0.00325623	0.924767	0.0586058	0.00762054	0.0335762	0.870038	0.0586058	0.343919	0.527829	0.0215217	0.473487	0.807976	0.0166268
GDM_063	0.0027803	0.0121622	0.000241337	0.00436759	0.00120711	0.00629434	0.0010247	0.00882344	0.00235441	0.010707	0.0139245	0.0124846	0.0469676	0.0838247	0.0386278	0.0752241	0.00714246	0.0153046	0.0595899	0.0067472	0.23312	0.282361	0.0109869	0.0275598	0.00736387	0.00369771	0.00959197	0.00473678	0.00575909	0.00502258	0.912094	0.0747187	0.0027803	0.0162677	0.884719	0.0747187	0.268116	0.642887	0.0251104	0.451551	0.824121	0.0131869
GDM_064	0.00741229	0.00850077	0.00022496	0.00592655	0.00138832	0.00852454	0.0016255	0.00749806	0.00211844	0.0125741	0.0147297	0.0129254	0.0457455	0.103548	0.038768	0.0844003	0.00179201	0.0134532	0.0475188	0.00802798	0.253477	0.256664	0.00872885	0.0207358	0.00850445	0.00359708	0.00718141	0.00514286	0.00467986	0.00458584	0.926718	0.0631562	0.00741229	0.0203685	0.890315	0.0631562	0.294116	0.613771	0.02159	0.442473	0.843127	0.0101263
GDM_065	0.00398433	0.0112669	0.000193678	0.00521029	0.00118168	0.0108923	0.00194635	0.00730209	0.00213615	0.011177	0.0172855	0.0157952	0.036997	0.0872914	0.0351116	0.0898743	0.00720363	0.0115118	0.0449058	0.00773374	0.230894	0.287124	0.00962937	0.0245733	0.00959947	0.00437644	0.0108462	0.00565303	0.00299853	0.00530555	0.913805	0.0729819	0.00398433	0.0227377	0.876548	0.0729819	0.274699	0.627922	0.0248033	0.4793	0.84674	0.0132132
GDM_066	0.00290442	0.00898418	0.000315278	0.00476941	0.00153158	0.0078819	0.0016624	0.00635962	0.00153103	0.0121567	0.0148635	0.0111049	0.0342943	0.0984808	0.0340338	0.0864242	0.00680161	0.0121153	0.049672	0.00679878	0.237832	0.297556	0.0101721	0.0201529	0.0079524	0.00351859	0.00936203	0.00367628	0.00347666	0.00361491	0.927428	0.0619258	0.00290442	0.0181961	0.89892	0.0619258	0.27451	0.6424	0.0201299	0.473865	0.855661	0.0106466
GDM_067	0.00327866	0.0103811	0.00034839	0.00401491	0.00145796	0.00743561	0.00148562	0.00752174	0.00147324	0.0128499	0.0141552	0.012932	0.0419429	0.106924	0.0312258	0.077151	0.00769821	0.0144414	0.0588543	0.00741047	0.257145	0.250002	0.0103098	0.0207944	0.0068628	0.0042589	0.0122026	0.00467252	0.00656488	0.00420454	0.918263	0.0698704	0.00327866	0.0175632	0.888795	0.0698704	0.280485	0.627468	0.0276445	0.414847	0.828197	0.0118667
GDM_068	0.00472156	0.0100473	0.000214818	0.00620154	0.00191353	0.0108385	0.00196822	0.00749909	0.00220248	0.0121215	0.0189559	0.0154923	0.0377147	0.0853254	0.0369543	0.102839	0.0081738	0.0114309	0.0498952	0.00634958	0.188315	0.310283	0.0121258	0.0231372	0.00846701	0.00360093	0.0106961	0.00424434	0.0049386	0.00333206	0.917442	0.0705421	0.00472156	0.0243273	0.87806	0.0705421	0.290452	0.609653	0.0232111	0.520052	0.839043	0.0120156
GDM_069	0.00232541	0.00820186	0.000326007	0.00354833	0.00102163	0.00772582	0.0014875	0.0053301	0.00162105	0.0120249	0.0169035	0.00973282	0.0281162	0.127413	0.0272825	0.0947627	0.00563455	0.0128321	0.0419737	0.00798567	0.289423	0.232842	0.00868634	0.0213965	0.00643105	0.00397391	0.00765955	0.00433024	0.00501609	0.00399224	0.928825	0.061486	0.00232541	0.0158628	0.904145	0.061486	0.295994	0.622492	0.0209981	0.410168	0.874282	0.00968937
GDM_070	0.00473652	0.00701947	0.00032601	0.00650448	0.00162347	0.00682438	0.00124711	0.00886791	0.00225443	0.0151958	0.0159807	0.0105633	0.0531814	0.11728	0.0386822	0.0843393	0.00576005	0.0136345	0.047882	0.0059172	0.238837	0.258797	0.00973784	0.0182668	0.00701186	0.0034201	0.00746469	0.00323896	0.00300621	0.00239975	0.937187	0.0545462	0.00473652	0.0187959	0.906609	0.0545462	0.313784	0.599526	0.0161096	0.438147	0.838787	0.00826658
GDM_071	0.00430541	0.00702849	0.000349289	0.00400628	0.00158824	0.00664814	0.00126406	0.00525456	0.00143665	0.00906948	0.0105126	0.0116376	0.029388	0.081009	0.0324706	0.0676692	0.00668063	0.0115543	0.0483429	0.00683624	0.27671	0.298502	0.010779	0.0244064	0.00972887	0.00448476	0.0104254	0.00536503	0.005828	0.00671906	0.913971	0.0777366	0.00430541	0.0164673	0.885436	0.0777366	0.232953	0.687246	0.0283375	0.452135	0.861092	0.00829255
GDM_072	0.00337253	0.0085037	0.000308451	0.00392509	0.00114384	0.00683472	0.00133595	0.00710082	0.00190909	0.0105225	0.0138033	0.0119212	0.0391382	0.0925912	0.0330512	0.0810047	0.00928706	0.0145152	0.0506353	0.00585312	0.253521	0.268697	0.0102981	0.0280886	0.0103074	0.00417937	0.012554	0.00646117	0.00397838	0.00515777	0.909136	0.0810248	0.00337253	0.0161819	0.88163	0.0810248	0.268005	0.645084	0.0281513	0.438238	0.844147	0.00983965
GDM_073	0.00668206	0.00831249	0.000304237	0.00534049	0.00186132	0.0155811	0.00298062	0.00591834	0.00147586	0.0120661	0.0194141	0.0198803	0.0314682	0.096056	0.0385015	0.106699	0.00787739	0.0110262	0.0438028	0.00731476	0.206066	0.288537	0.0089465	0.0174369	0.0102765	0.00378239	0.0114566	0.00455304	0.0026812	0.00370027	0.925874	0.0628333	0.00668206	0.0297073	0.876224	0.0628333	0.301551	0.596121	0.0223911	0.511855	0.851125	0.0112931
GDM_074	0.00299187	0.00673588	0.00032882	0.00436988	0.00159936	0.00742317	0.00129145	0.00556535	0.00162084	0.0106197	0.0126259	0.0105983	0.0317112	0.0936131	0.0335158	0.0728626	0.0065227	0.0104379	0.0466963	0.0093278	0.276566	0.282612	0.00863445	0.0240245	0.00982265	0.00421268	0.010363	0.00516696	0.00318193	0.00495777	0.921609	0.070364	0.00299187	0.0172505	0.894297	0.070364	0.250935	0.670223	0.0236697	0.443924	0.862224	0.00802733
GDM_075	0.00488017	0.0144385	0.000210734	0.00561978	0.00158597	0.00984351	0.00193783	0.00885418	0.00247855	0.0142569	0.0193695	0.0152759	0.0531175	0.117383	0.0335697	0.0913462	0.00877427	0.0143834	0.0524623	0.00695241	0.246434	0.220472	0.00694431	0.0171655	0.00669513	0.00332193	0.00907857	0.00497494	0.00465189	0.00352118	0.92727	0.0563534	0.00488017	0.0223469	0.889854	0.0563534	0.317637	0.576661	0.0222266	0.409603	0.816354	0.0163763
GDM_076	0.0153795	0.0129982	0.000515911	0.00595199	0.00205392	0.00704414	0.00125312	0.00638419	0.00134956	0.00814094	0.00836419	0.0129042	0.0332245	0.0705153	0.0310778	0.0625957	0.00748381	0.0102488	0.0570715	0.00716479	0.251031	0.306188	0.0119683	0.0252607	0.00820048	0.00463348	0.0126056	0.00504934	0.00673601	0.00660428	0.90469	0.0810582	0.0153795	0.0198631	0.860841	0.0810582	0.222286	0.677283	0.0309952	0.464356	0.823274	0.0142514
GDM_077	0.0114242	0.0100716	0.000350127	0.00738997	0.00155477	0.0115055	0.002308	0.00894964	0.0028498	0.0123132	0.0194233	0.0169968	0.0474533	0.0941446	0.045535	0.0963933	0.00690172	0.0106194	0.0493867	0.00686024	0.184625	0.279738	0.0106861	0.0193885	0.0113298	0.00485675	0.0108109	0.004823	0.00621276	0.0050987	0.914414	0.0732065	0.0114242	0.0264603	0.865193	0.0732065	0.311209	0.573706	0.0269453	0.501767	0.817694	0.0123796
GDM_078	0.00464677	0.00783384	0.000400577	0.00505658	0.00140474	0.00697414	0.00107966	0.00872892	0.00193194	0.0138698	0.0123299	0.0123749	0.0509656	0.118945	0.0343495	0.0650757	0.0066073	0.0136222	0.0514979	0.00349038	0.295863	0.224384	0.0066219	0.0184008	0.00709633	0.00305429	0.00813255	0.00587338	0.00460682	0.00478191	0.932519	0.0585679	0.00464677	0.0179569	0.901661	0.0585679	0.288333	0.624016	0.0233947	0.372007	0.836767	0.0089135
GDM_079	0.00399592	0.00605662	0.00025009	0.00467401	0.001656	0.00534774	0.000955329	0.00749354	0.00168734	0.0124266	0.0105427	0.0111206	0.0494405	0.108593	0.0339459	0.064638	0.00667779	0.0114928	0.0467354	0.00598174	0.278522	0.254408	0.00991604	0.0199281	0.0114314	0.0051307	0.0110729	0.0059543	0.00343151	0.00649274	0.91963	0.0733577	0.00399592	0.015631	0.892586	0.0733577	0.277654	0.640308	0.0269514	0.403847	0.84413	0.00701195
GDM_080	0.00496423	0.00837957	0.000571516	0.00526792	0.00181276	0.00673478	0.00132925	0.00867839	0.00269797	0.0142456	0.0162213	0.0122368	0.0518972	0.113823	0.0421147	0.0800763	0.00652982	0.0127215	0.0525682	0.00506495	0.237484	0.249217	0.0114557	0.0199557	0.00787022	0.00460674	0.00777487	0.00436138	0.00471347	0.00462591	0.924927	0.0653639	0.00496423	0.0184618	0.893339	0.0653639	0.311603	0.596018	0.0214756	0.431215	0.831401	0.00970881
GDM_081	0.00473058	0.00810621	0.00045509	0.00586015	0.00174694	0.00843163	0.00178818	0.00853241	0.00271953	0.0135484	0.0172936	0.0141611	0.0512102	0.106996	0.0411984	0.0873369	0.00680561	0.011394	0.0502843	0.00571318	0.225702	0.260793	0.0095715	0.020266	0.00840366	0.00414545	0.00991932	0.00374072	0.00492708	0.00421897	0.924913	0.0651927	0.00473058	0.0212094	0.889527	0.0651927	0.310474	0.593507	0.0228061	0.451891	0.829503	0.00989439
GDM_082	0.00514416	0.00901736	0.000243223	0.00592795	0.00136244	0.00899213	0.00172206	0.00795003	0.00243993	0.0113489	0.0161707	0.0143576	0.0438812	0.0925083	0.0443552	0.086387	0.00658859	0.0103144	0.041168	0.00711714	0.214385	0.300627	0.0117346	0.0199048	0.00842385	0.0038596	0.00985385	0.00428336	0.00554868	0.00438293	0.921269	0.0679918	0.00514416	0.0213068	0.885241	0.0679918	0.293224	0.612388	0.0240688	0.496999	0.843821	0.0107394
GDM_083	0.0118226	0.0123053	0.000246232	0.00687618	0.00222487	0.0128246	0.00258839	0.00801431	0.00271249	0.0156773	0.0238361	0.0162	0.0467089	0.107929	0.0371222	0.106771	0.00791314	0.0154306	0.0537915	0.00555206	0.191518	0.243041	0.00868585	0.022091	0.00913321	0.00365099	0.0115351	0.00561317	0.00440285	0.00378198	0.916212	0.0688942	0.0118226	0.0275665	0.866018	0.0688942	0.323417	0.552121	0.0253331	0.467986	0.814726	0.0148937
GDM_084	0.00384437	0.00919151	0.000353933	0.00402101	0.00179325	0.00851022	0.00140922	0.00703837	0.00131128	0.0122299	0.0151067	0.0112667	0.0363708	0.113947	0.0292609	0.0861566	0.00568501	0.0170682	0.0545372	0.00825653	0.265254	0.241995	0.0093898	0.0195994	0.00749027	0.00391692	0.00708047	0.00557534	0.0078783	0.00446139	0.924007	0.0653919	0.00384437	0.0184302	0.894218	0.0653919	0.286392	0.623803	0.0249955	0.415445	0.845507	0.0106007
GDM_085	0.00843669	0.010881	0.000398314	0.00733677	0.00183445	0.0143564	0.00276785	0.00671552	0.00259321	0.00914865	0.0158849	0.0233765	0.0408819	0.0820111	0.0351232	0.0931703	0.00876433	0.0118546	0.0510114	0.00671957	0.192675	0.30043	0.0110411	0.0203238	0.00905743	0.00464389	0.0114889	0.00595214	0.00574726	0.00537348	0.912723	0.0736279	0.00843669	0.0317103	0.856984	0.0736279	0.285604	0.60548	0.0285617	0.508275	0.820665	0.0136489
GDM_086	0.00309798	0.00686961	0.000276429	0.00411024	0.00170833	0.00563455	0.000835611	0.00554162	0.00123729	0.011771	0.0109487	0.00862286	0.0332279	0.11378	0.0269961	0.0652614	0.0049417	0.0134855	0.0456298	0.00932591	0.330766	0.235054	0.00823457	0.0227436	0.00752329	0.00424024	0.00540221	0.00420985	0.00411381	0.00441043	0.931417	0.060878	0.00309798	0.014601	0.907966	0.060878	0.256123	0.67371	0.0181363	0.37558	0.869638	0.00770522
GDM_087	0.0103002	0.0162594	0.00038429	0.00961882	0.00235308	0.0130649	0.00270071	0.0118061	0.00399201	0.015435	0.0223506	0.0249558	0.055304	0.0728764	0.0571168	0.0943746	0.00961204	0.0102015	0.0631043	0.00625854	0.117391	0.302628	0.0170404	0.0239693	0.00667464	0.00326191	0.0134049	0.00375111	0.00642777	0.00338124	0.903129	0.0779113	0.0103002	0.0337314	0.842451	0.0779113	0.321668	0.543102	0.026965	0.547494	0.774181	0.0189601
GDM_088	0.00226496	0.00425384	0.000247427	0.00311087	0.00102015	0.00733388	0.00129771	0.00450737	0.00107576	0.00961278	0.0120927	0.010251	0.0264468	0.0956403	0.0358649	0.0798699	0.00643437	0.0119747	0.0391038	0.00751612	0.253959	0.316313	0.0101226	0.020768	0.00914159	0.00452113	0.0104243	0.00550186	0.00448839	0.00484146	0.924639	0.0698094	0.00226496	0.0151259	0.900411	0.0698094	0.258195	0.669731	0.0252561	0.484109	0.881991	0.00555155
GDM_089	0.00741511	0.0118443	0.000746897	0.00752725	0.00158235	0.01654	0.00416755	0.0106374	0.00255355	0.0182576	0.0261568	0.0188808	0.0483125	0.124269	0.0388508	0.105011	0.00828865	0.0121249	0.0489949	0.00795948	0.207215	0.208859	0.00786438	0.0185263	0.0100939	0.00340968	0.0112837	0.00469656	0.00386151	0.00406885	0.920183	0.0638049	0.00741511	0.0326838	0.867491	0.0638049	0.343189	0.525472	0.0239106	0.439597	0.813814	0.0160119
GDM_090	0.00561396	0.00861865	0.000201494	0.00566682	0.00219154	0.0070499	0.00128026	0.00764119	0.00183859	0.0128036	0.0117941	0.0133295	0.0493879	0.108976	0.0312041	0.0638829	0.0068173	0.0114421	0.0488505	0.00797291	0.30669	0.226641	0.0068176	0.0184236	0.00841731	0.00358559	0.00965175	0.00471577	0.00380061	0.00469356	0.929995	0.0601058	0.00561396	0.0195485	0.895942	0.0601058	0.273598	0.63884	0.0228617	0.376116	0.833767	0.00989891
GDM_091	0.00392916	0.00708772	0.00028537	0.00417543	0.00170975	0.00939381	0.00157105	0.00506738	0.00139391	0.00872705	0.0124583	0.0139802	0.0282929	0.0770704	0.0348456	0.0760998	0.00635926	0.0115014	0.0447439	0.00780539	0.25004	0.311934	0.0114558	0.0248225	0.0110921	0.00479513	0.0108787	0.00715684	0.00460431	0.00672323	0.909813	0.0815285	0.00392916	0.0202198	0.876339	0.0815285	0.241745	0.673093	0.0293631	0.484472	0.864481	0.00865877
GDM_092	0.00518341	0.00892282	0.00027077	0.00531095	0.00155743	0.00990648	0.00192401	0.00664392	0.00185146	0.0104293	0.0167249	0.0157266	0.0356912	0.0841086	0.0370376	0.0944424	0.00620143	0.0131304	0.0507707	0.00772515	0.206097	0.297711	0.011497	0.0251892	0.0108402	0.00524241	0.0106625	0.00555962	0.00757772	0.0060635	0.906521	0.0826322	0.00518341	0.0222826	0.868565	0.0826322	0.278503	0.622908	0.0298634	0.49826	0.840774	0.0108468
GDM_093	0.00579855	0.00971955	0.000246907	0.00606711	0.00307796	0.0075518	0.00149397	0.00740485	0.00139022	0.0154166	0.0122316	0.0120357	0.0424798	0.124209	0.027383	0.0616558	0.00512022	0.00981979	0.0490094	0.00877575	0.329098	0.20632	0.00744839	0.0163386	0.00784634	0.00413692	0.00433358	0.00350289	0.00414074	0.0059469	0.935092	0.0536944	0.00579855	0.0209516	0.900314	0.0536944	0.275212	0.636465	0.0179241	0.350753	0.845992	0.0112135
GDM_094	0.00510463	0.0102658	0.000244098	0.00490647	0.00129423	0.00898556	0.00207758	0.00879611	0.00227455	0.015243	0.0175628	0.013396	0.0501319	0.126218	0.0363154	0.0833196	0.00676584	0.0168336	0.0476039	0.0210177	0.253188	0.207064	0.00848208	0.019865	0.00825704	0.00389062	0.0106761	0.00395705	0.00286824	0.00339472	0.926266	0.0613908	0.00510463	0.0198912	0.892335	0.0613908	0.317863	0.584486	0.0208961	0.403434	0.818332	0.0123434
GDM_095	0.00412057	0.0094779	0.000255414	0.00635918	0.00167443	0.00819318	0.00146186	0.00803109	0.00353841	0.0124569	0.0226344	0.0129365	0.0446653	0.0940571	0.0457942	0.112131	0.00600595	0.0101922	0.0470836	0.00635373	0.18077	0.303826	0.0103263	0.0224407	0.00715381	0.00301143	0.00540709	0.00277765	0.00373405	0.00312928	0.93108	0.0579804	0.00412057	0.0207901	0.897541	0.0579804	0.319911	0.586838	0.0150481	0.529379	0.844877	0.0109398
GDM_096	0.00530714	0.00993271	0.000314647	0.00561923	0.00125377	0.0100768	0.00234451	0.00847938	0.00257615	0.0148927	0.0220793	0.0145137	0.0494118	0.116367	0.0388328	0.09988	0.00694334	0.0117091	0.0486069	0.00351733	0.218101	0.238291	0.00910548	0.0201877	0.0105592	0.00421502	0.0110849	0.00453294	0.00597729	0.00528735	0.916773	0.0709498	0.00530714	0.0220975	0.879688	0.0709498	0.328111	0.56213	0.0268825	0.444941	0.830204	0.0122772
GDM_097	0.007784	0.0110246	0.00039014	0.00638749	0.00173779	0.00727519	0.00165933	0.010418	0.00213422	0.0160485	0.0127391	0.0138799	0.0618216	0.125594	0.0333259	0.0630269	0.00763405	0.0162951	0.0497102	0.00969429	0.294359	0.189056	0.00740079	0.0178885	0.00789021	0.00404997	0.00767918	0.00641555	0.00235387	0.00432737	0.929311	0.0580054	0.007784	0.0204126	0.891856	0.0580054	0.305049	0.596576	0.020776	0.346029	0.812051	0.0126839
GDM_098	0.0051282	0.00747164	0.000160021	0.00549607	0.00191143	0.00802755	0.00154887	0.00634809	0.00181265	0.0126132	0.0149551	0.0123473	0.0374222	0.10269	0.036286	0.0863951	0.00641625	0.012176	0.0482248	0.00632959	0.247265	0.272827	0.0103259	0.0218382	0.00770375	0.00420685	0.0100898	0.00431372	0.00362127	0.00404814	0.924832	0.0661476	0.0051282	0.0197067	0.891761	0.0661476	0.285467	0.626988	0.0220729	0.454334	0.851695	0.0090205
GDM_099	0.00668719	0.010081	0.000274985	0.00485959	0.00165781	0.00997033	0.00147617	0.00601831	0.0016002	0.0103644	0.01538	0.0126753	0.0314611	0.0874498	0.0361352	0.0944136	0.00591426	0.013259	0.0477535	0.00709837	0.215726	0.311753	0.0108071	0.0245111	0.00727399	0.00326403	0.00993669	0.00477576	0.00430164	0.003121	0.920452	0.0679913	0.00668719	0.0209836	0.884326	0.0679913	0.272942	0.636553	0.0221351	0.506211	0.854083	0.0115571

## Sheet: Clinical data
ID	AGE (YEARS)	GDM	FRUCTOSAMINE	TOTAL PROTEIN	HbA1c %	HbA1c (mM)	GLUCOSE	URAT	AST	ALT	GGT	CHOL	HDL	TG	INZ	HOMA2-%B	HOMA2-%S	HOMA2-IR
GDM_001	34	0	197	65	5.1	33	4.2	184	23	13	8	6.78	2.12	2.31	61.2	160.7	81.1	1.23305
GDM_006	39	1	198	68	5	32	5.2	323	17	14	10	10.55	2.44		137.8	184.3	34.4	2.90698
GDM_007	38	1	188	62	5	31	4.9	299	25	10	11	7.09	1.91	2.98	43	93.8	108.8	0.919118
GDM_008	34	0	199	69	5.1	32	4.8	267	38	12	12	7.17	2.04	1.44	61.5	124.3	77.1	1.29702
GDM_014	30	0	184	68	5.1	32	4.7	176	17	6	9	4.67	1.56	1.2	54.7	119.6	87.1	1.14811
GDM_015	32	1	182	68			5.7	285	22	11	7	6.72	1.77	2.33	167.9	178.2	27.7	3.61011
GDM_016	35	0	185	63	4.7	28	4.8	251	26	13	9	5.83	1.77	1.7	36.3	87.2	129.5	0.772201
GDM_017	31	0	183	63	4.8	29	4.5	239	15	6	9	6.25	1.75	1.64	25	77.2	191.4	0.522466
GDM_018	29	1	197	71	4.7	28	5	189	22	13	8	6.87	1.97	1.87	37.3	82	124.4	0.803859
GDM_019	39	0	171	57	4.9	30	4.9	264	44	61	12	7.45	2.01	1.63	46	98.2	101.8	0.982318
GDM_020	28	1	186	66	4.7	28	5.1	306	14	6	10	5.81	1.28	2.08	49.8	95.8	93	1.07527
GDM_021	38	1	175	61	4.9	30	5.1	248	14	5	9	8.32	1.61	2.17	66.3	116.3	70.2	1.4245
GDM_022	31	1	177	65	4.8	29	4.3	295	17	7	6	6.65	1.38	2.24	36.8	109.3	132.7	0.75358
GDM_023	31	0	197	70	4.4	25	4.5	207	26	16	11	8.01	2.34	1.87	40.6	106.7	118.5	0.843882
GDM_024	34	0	178	65	5.1	32	4.9	209	12	7	9	4.93	1.65	1.08	74.5	135.9	63.5	1.5748
GDM_025	32	0	184	66	4.7	28	4.5	236	24	14	16	7.68	1.53	2.36	58.4	136.1	82.9	1.20627
GDM_026	24	1	198	62	5	31	5.5	204	15	12	7	5.01	1.13	3.25	58.1	91.9	78	1.28205
GDM_027	35	0	200	67	5.1	32	4.9	193	15	6	8	4.77	1.21	2.07	39.6	88.8	118	0.847458
GDM_028	21	1	203	66	5.2	33	5.4	179	17	9	10	4.58	1.11	1.96	98.1	136.1	47.1	2.12314
GDM_029	26	0	185	64	4.6	27	4.7	231	21	9	9	9.57	2.45	2.37	71.1	142.7	67.4	1.48368
GDM_030	27	1	209	67	5.2	31	5.2	198	16	3	7	3.74	1.28	1.06	80.4	127.7	57.8	1.7301
GDM_031	28	0	192	67	4.8	28	4.3	224	22	20	14	5.61	1.66	1.76	27.8	90.7	175.1	0.571102
GDM_032	40	1	187	62	4.8	28	4.8	140	17	7	7	7.93	1.46	3.05	38.8	91.2	121.3	0.824402
GDM_033	23	1	205	69	4.4	25	5.2	193	20	9	6	7.22	1.85	1.41	73.2	119.8	63.4	1.57729
GDM_034	35	0	210	63	4.3	24	4.3	187	38	18	18	6.37	2.25	1.29	22.6	79	214.9	0.465333
GDM_035	32	0	180	63	4.7	28	4.3	217	25	15	13	6.93	1.78	1.32	30	95.4	162.3	0.616143
GDM_036	26	1	198	59	4.9	30	5.4	168	16	8	6	6.6	1.52	2.08	69.1	107.2	66.2	1.51057
GDM_037	35	0	193	64	4.5	25	5	348	18	8	7	7.57	1.4	2.89	59.8	112.7	78.2	1.27877
GDM_038	38	1	187	66	5.2	33	5.1	259	14	9	7	9.64	1.95	4.02	119.5	173.4	39.7	2.51889
GDM_039	30	1	209	72	5.2	33	6	186	20	9	12	5.77	1.16	2.72	102.9	115.5	43.5	2.29885
GDM_040	33	1	172	61	5.1	32	4.1	370	24	10	8	7.93	1.55	4.5	60.9	167.9	82.2	1.21655
GDM_041	38	1	186	65	4.9	30	5.3	174	18	9	12	4.54	1.55	1.8	74.4	116.8	62	1.6129
GDM_042	32	0	191	64	4.8	28	5	245	27	22	9	7.69	1.9	1.92	117	177.5	40.8	2.45098
GDM_043	35	0	189	62	5.3	34	4.7	190	21	6	10	7.7	1.44	3.37	56.3	122	84.7	1.18064
GDM_044	29	0	192	62	4.7	27	4.7	186	17	8	8	5.94	1.89	1.25	25.5	71.8	184.9	0.540833
GDM_045	29	0	180	66	5.4	35	4.8	211	30	18	22	5.91	1.45	2	125.6	201.1	38.6	2.59067
GDM_046	30	0	205	69	4.6	27	4.6	246	29	26	13	7.98	2.26	1.72	42.4	105.2	112.7	0.887311
GDM_047	32	0	169	63	4.9	30	4.7	322	16	10	23	4	1.06		165.6	252.2	29.9	3.34448
GDM_048	27	0	178	59	4.7	28	4.5	156	19	14	9	8.62	1.72	2	41.7	108.6	115.4	0.866551
GDM_049	30	1	204	65	5	31	5.3	187	22	26	12	7.82	2.87		52.8	92.5	86.7	1.1534
GDM_050	32	0	179	62	4.5	25	4.4	201	20	8	5	6.34	2.3	1.51	63.3	150.1	77.2	1.29534
GDM_051	35	0	194	67	4.7	28	5	201	19	10	14	9.32	2.55	1.8	74.9	131.2	62.8	1.59236
GDM_052	28	0	197	67	4.5	26	4.6	200	28	18	10	7.8	1.98	2.78	107.2	196.1	45.6	2.19298
GDM_053	27	1	216	69	4.7	28	4.9	215	19	9	10	5.33	1.96	1.21	54.4	109.9	86.4	1.15741
GDM_054	37	1	176	64	5.2	34	5.2	260	14	6	7	5.65	1.33	2.33	98.8	146.9	47.4	2.1097
GDM_055	31	0	202	69	5.3	34	4.9	275	23	9	11	7.89	2.04	2.66	64.2	122.9	73.4	1.3624
GDM_056	32	0	157	58			4.7	191	23	11	10	5.86	1.69	1.78	34.4	87.7	137.5	0.727273
GDM_057	35	1	169	66	5.2	33	5.1	238	16	8	8	9.82	1.89		141.9	194.9	33.7	2.96736
GDM_058	32	1	173	63	5	32	4.7	235	20	10	8	6.54	2.59	1.94	56.2	121.8	84.8	1.17925
GDM_059	38	0	182	64	5	31	4.5	207	16	4	5	6.8	1.79	1.55	31.6	90.3	151.8	0.658762
GDM_060	32	0	183	66	4.8	29	4.9	243	23	7	8	6.64	1.85	2.26	48	101	97.7	1.02354
GDM_061	28	1	169	64	4.8	28	4.6	229	19	10	7	7.22	1.85	2.44	50	117.5	95.8	1.04384
GDM_062	33	1	192	67			4.8	246	15	7	9	7.23	2.28	1.59	36.2	87	129.9	0.769823
GDM_063	36	0	182	62	4.6	27	5	159	29	7	10	7.27	2.2	1.66	39.2	84.7	118.4	0.844595
GDM_064	30	0	176	68	4.9	30	4.8	175	16	11	11	4.22	1.47	0.6	44.2	99.5	106.7	0.937207
GDM_065	41	0	183	65	4.6	27	4.9	176	27	13	7	8.34	2.07	2.75	40	89.4	116.9	0.855432
GDM_066	35	0	183	63	4.9		4.9	172	31	29	7	6.39	1.95	1.7	42.7	93.4	109.6	0.912409
GDM_067	36	1	180	64			6	314	13	14	41	6.66	1.53	3.61	170.1	163.9	26.9	3.71747
GDM_068	38	1	185	61	5.2	33	5.5	199	19	7	8	6.42	1.71	2.28	57.1	90.9	79.3	1.26103
GDM_069	25	0	150	59			4.6	181	17	5	13	5.17	1.22	2.95	73.8	152.5	65.5	1.52672
GDM_070	37	0	201	68	5.3	32	4.9	191	17	5	10	3.93	1.22	0.7	32.8	78.2	142.1	0.70373
GDM_071	30	0	181	60	4.3	23	4.5	222	29	16	6	5.16	1.83	1.14	29.3	85.8	163.6	0.611247
GDM_072	30	0	176	60			4.6	122	23	14	5	4.25	1.06	1.08	29.7	82.9	160.2	0.62422
GDM_073	36	0	218	69	4.8	29	4.6	177	24	16	18	5.54	1.83	1.43	28.9	81.4	164.6	0.607533
GDM_074	35	0	175	64	4.8	28	4.6	285	26	21	19	6.07	1.77	1.13	32.1	87.3	148.3	0.674309
GDM_075	31	0	184	62			4.9	197	25	13	6	7.22	2.05	2.05	58.5	115.4	80.4	1.24378
GDM_076	29	0	181	63			5	141	16	7	6	5.78	1.68	1.07	60.4	113.4	77.4	1.29199
GDM_077	40	1	163	60	5.2	33	4.9	148	11	6	14	4.32	0.89	1.59	34.9	81.5	133.7	0.747943
GDM_078	26	1	172	66	5	32	5.2	137	17	12	22	6.24	1.4	1.2	78.5	125.6	59.2	1.68919
GDM_079	32	1	196	67	4.7	28	5.1	166	17	7	7	5.18	1.62	1.36	67.2	117.3	69.3	1.443
GDM_080	32	0	208	68	5.3	34	5	159	22	19	19	4.73	1.4	0.62	59.2	111.9	79	1.26582
GDM_081	30	1	181	64	5.2	34	5.1	234	18	12	13	6.36	1.51	1.98	61.7	110.7	75.3	1.32802
GDM_082	31	1	186	65			4.7	149	18	13	7	6.44	1.79	1.28	37.4	92.7	126.6	0.789889
GDM_083	25	1	187	63			5.2	268	21	11	6	6.23	1.52	2.06	56.3	100.3	81.9	1.221
GDM_084	38	1	161	59			4.1	196	24	31	20	6.19	1.61	1.65	1619.9	1359.1	4.6	21.7391
GDM_085	31	1	175	57			4.2	201	23	12	6	7.62	1.62	2.51	64.2	165.9	77.4	1.29199
GDM_086	40	0	191	67	5.1	32	4.9	154	20	9	8	3.87	1.36	0.62	28.6	71.4	162.8	0.614251
GDM_087	34	0	166	58	4.4	25	4.1	258	18	9	10	8.34	2.28	2.63	61	168.1	82.1	1.21803
GDM_088	38	1	173	61	4.9	30	5.1	267	21	12	9	6.45	2.24	2.66	72.1	123.1	64.7	1.5456
GDM_089	25	0	192	67	5.3	34	4.2	198	32	13	7	7.89	2.09	1.24	36.7	114.3	134.1	0.745712
GDM_090	26	0	205	67	5.1	32	4.6	238	16	9	7	7.92	2.11	1.37	40.5	102	117.9	0.848176
GDM_091	30	1	202	67			5.8	148	16	3	9	5.54	1.71	1.43	44.3	69	100	1
GDM_092	27	0	166	61	5.3	35	4.6	245	21	12	14	6.12	1.51	0.74	89.8	174	54.1	1.84843
GDM_093	22	1	188	73			5	138	22	9	8	4.49	1.56	2.87	56.8	108.8	82.2	1.21655
GDM_094	30	0	195	67	5	32	4.2	114	14	8	8	7.99	0.9	0.66	39.7	120.5	124.1	0.805802
GDM_095	31	1	231	72			4.9	172	16	14	7	3.78	1.63	2.64	32.6	77.9	143	0.699301
GDM_096	37	1	170	64			4.7	2.88	28	19	13	7.64	1.65	1.21	68.6	139.3	69.8	1.43266
GDM_097	26	1	189	70			4.9	178	25	15	12	5.01	1.7	1.61	23.5	62.6	197.7	0.505817
GDM_098	35	1	188	69			4.5	100	25	13	8	5.9	1.5	2.16	30	87.2	159.8	0.625782
GDM_099	30	1	174	65			5	100	27	14	8	7.1	1.52	2.18	100.8	160.4	47.1	2.12314
